# Supplementary material for: Simultaneously tuning interlayer spacing and termination of MXenes by Lewis-basic halides
Source: Nat Commun. 2022 Nov 8;13:6731. doi: 10.1038/s41467-022-34569-y (PMC9643510; doi:10.1038/s41467-022-34569-y)
Supplement: Supplementary file 4 — Source Data [file 41467_2022_34569_MOESM4_ESM.xls]

## Sheet: Figure1e
LB-Ti3C2Tx		Ti3C2Tx
x1	y1	x2	y2
5	925	5	821
5.02	876	5.02	788
5.04	880	5.04	896
5.06	833	5.06	815
5.08	910	5.08	775
5.1	878	5.1	841
5.12	887	5.12	799
5.14	893	5.14	814
5.16	872	5.16	862
5.18	861	5.18	827
5.2	914	5.2	820
5.22	939	5.22	808
5.24	957	5.24	790
5.26	921	5.26	850
5.28	881	5.28	823
5.3	984	5.3	766
5.32	954	5.32	793
5.34	999	5.34	850
5.36	947	5.36	878
5.38	991	5.38	788
5.4	977	5.4	836
5.42	1024	5.42	811
5.44	1018	5.44	788
5.46	1053	5.46	778
5.48	1038	5.48	766
5.5	1062	5.5	796
5.52	1081	5.52	758
5.54	1088	5.54	764
5.56	1117	5.56	879
5.58	1187	5.58	772
5.6	1133	5.6	778
5.62	1171	5.62	755
5.64	1180	5.64	735
5.66	1263	5.66	776
5.68	1241	5.68	712
5.7	1280	5.7	782
5.72	1247	5.72	775
5.74	1289	5.74	792
5.76	1251	5.76	836
5.78	1283	5.78	724
5.8	1403	5.8	749
5.82	1359	5.82	786
5.84	1400	5.84	807
5.86	1408	5.86	803
5.88	1447	5.88	793
5.9	1413	5.9	774
5.92	1416	5.92	764
5.94	1462	5.94	776
5.96	1461	5.96	741
5.98	1492	5.98	785
6	1508	6	785
6.02	1537	6.02	815
6.04	1437	6.04	807
6.06	1389	6.06	795
6.08	1445	6.08	749
6.1	1426	6.1	782
6.12	1330	6.12	817
6.14	1413	6.14	762
6.16	1337	6.16	768
6.18	1319	6.18	806
6.2	1261	6.2	820
6.22	1214	6.22	809
6.24	1240	6.24	802
6.26	1192	6.26	755
6.28	1183	6.28	781
6.3	1150	6.3	780
6.32	1129	6.32	817
6.34	1149	6.34	804
6.36	1092	6.36	818
6.38	1133	6.38	804
6.4	1125	6.4	812
6.42	1042	6.42	901
6.44	1084	6.44	830
6.46	1054	6.46	823
6.48	1020	6.48	834
6.5	976	6.5	859
6.52	1013	6.52	839
6.54	1019	6.54	844
6.56	973	6.56	810
6.58	1011	6.58	805
6.6	959	6.6	848
6.62	914	6.62	826
6.64	961	6.64	778
6.66	945	6.66	759
6.68	934	6.68	796
6.7	880	6.7	787
6.72	910	6.72	791
6.74	888	6.74	833
6.76	917	6.76	793
6.78	870	6.78	831
6.8	822	6.8	830
6.82	882	6.82	794
6.84	860	6.84	815
6.86	859	6.86	899
6.88	818	6.88	777
6.9	848	6.9	814
6.92	854	6.92	800
6.94	838	6.94	793
6.96	895	6.96	842
6.98	783	6.98	853
7	795	7	791
7.02	849	7.02	830
7.04	836	7.04	828
7.06	809	7.06	777
7.08	846	7.08	846
7.1	769	7.1	828
7.12	857	7.12	812
7.14	773	7.14	821
7.16	812	7.16	794
7.18	776	7.18	822
7.2	765	7.2	878
7.22	777	7.22	834
7.24	784	7.24	856
7.26	776	7.26	857
7.28	806	7.28	873
7.3	776	7.3	843
7.32	773	7.32	933
7.34	769	7.34	944
7.36	806	7.36	932
7.38	779	7.38	919
7.4	792	7.4	907
7.42	800	7.42	928
7.44	797	7.44	904
7.46	789	7.46	987
7.48	765	7.48	931
7.5	774	7.5	947
7.52	767	7.52	1026
7.54	738	7.54	982
7.56	767	7.56	1077
7.58	841	7.58	1036
7.6	796	7.6	1086
7.62	711	7.62	1045
7.64	740	7.64	1095
7.66	786	7.66	1121
7.68	746	7.68	1125
7.7	792	7.7	1208
7.72	778	7.72	1153
7.74	779	7.74	1186
7.76	745	7.76	1207
7.78	729	7.78	1227
7.8	720	7.8	1216
7.82	774	7.82	1264
7.84	693	7.84	1232
7.86	731	7.86	1327
7.88	756	7.88	1274
7.9	741	7.9	1265
7.92	700	7.92	1197
7.94	751	7.94	1287
7.96	736	7.96	1164
7.98	765	7.98	1194
8	745	8	1115
8.02	783	8.02	1073
8.04	740	8.04	1078
8.06	740	8.06	1056
8.08	718	8.08	1042
8.1	701	8.1	1067
8.12	718	8.12	1041
8.14	774	8.14	993
8.16	701	8.16	987
8.18	725	8.18	977
8.2	723	8.2	980
8.22	738	8.22	954
8.24	715	8.24	848
8.26	727	8.26	892
8.28	703	8.28	889
8.3	732	8.3	858
8.32	701	8.32	835
8.34	688	8.34	773
8.36	702	8.36	784
8.38	677	8.38	750
8.4	698	8.4	779
8.42	746	8.42	805
8.44	709	8.44	748
8.46	662	8.46	785
8.48	712	8.48	751
8.5	703	8.5	760
8.52	716	8.52	722
8.54	731	8.54	729
8.56	690	8.56	785
8.58	675	8.58	712
8.6	708	8.6	736
8.62	744	8.62	701
8.64	672	8.64	654
8.66	677	8.66	645
8.68	684	8.68	704
8.7	713	8.7	690
8.72	687	8.72	718
8.74	701	8.74	674
8.76	712	8.76	699
8.78	697	8.78	695
8.8	699	8.8	648
8.82	711	8.82	615
8.84	715	8.84	670
8.86	702	8.86	647
8.88	725	8.88	675
8.9	690	8.9	635
8.92	714	8.92	619
8.94	750	8.94	607
8.96	721	8.96	615
8.98	688	8.98	618
9	718	9	612
9.02	674	9.02	641
9.04	667	9.04	645
9.06	688	9.06	618
9.08	717	9.08	622
9.1	726	9.1	650
9.12	683	9.12	620
9.14	729	9.14	651
9.16	708	9.16	625
9.18	675	9.18	592
9.2	670	9.2	636
9.22	676	9.22	605
9.24	700	9.24	669
9.26	713	9.26	649
9.28	731	9.28	640
9.3	671	9.3	609
9.32	734	9.32	596
9.34	697	9.34	620
9.36	691	9.36	616
9.38	723	9.38	650
9.4	692	9.4	654
9.42	768	9.42	669
9.44	708	9.44	679
9.46	728	9.46	636
9.48	759	9.48	635
9.5	743	9.5	597
9.52	730	9.52	580
9.54	689	9.54	580
9.56	723	9.56	587
9.58	673	9.58	570
9.6	675	9.6	605
9.62	704	9.62	597
9.64	678	9.64	550
9.66	681	9.66	536
9.68	669	9.68	540
9.7	679	9.7	594
9.72	683	9.72	624
9.74	677	9.74	572
9.76	655	9.76	580
9.78	655	9.78	563
9.8	667	9.8	539
9.82	654	9.82	594
9.84	630	9.84	555
9.86	653	9.86	547
9.88	694	9.88	533
9.9	660	9.9	529
9.92	662	9.92	566
9.94	692	9.94	583
9.96	670	9.96	561
9.98	693	9.98	572
10	646	10	549

## Sheet: Figure1g
--	Br	Ti
--	Integrated	Integrated
--	Counts	Counts
0	0.000902	0.114
0.0128	0.000891	0.114
0.0255	0.000882	0.114
0.0383	0.000874	0.114
0.051	0.000869	0.114
0.0638	0.000866	0.115
0.0765	0.000865	0.115
0.0893	0.000866	0.115
0.102	0.000869	0.115
0.115	0.000874	0.115
0.128	0.000881	0.116
0.14	0.00089	0.116
0.153	0.000901	0.116
0.166	0.000914	0.116
0.179	0.000929	0.117
0.191	0.000945	0.117
0.204	0.000962	0.117
0.217	0.000981	0.117
0.23	0.001	0.118
0.242	0.00102	0.118
0.255	0.00104	0.118
0.268	0.00107	0.118
0.281	0.00109	0.119
0.293	0.00111	0.119
0.306	0.00114	0.119
0.319	0.00116	0.119
0.332	0.00119	0.119
0.344	0.00121	0.12
0.357	0.00124	0.12
0.37	0.00126	0.12
0.383	0.00128	0.12
0.395	0.00131	0.12
0.408	0.00133	0.12
0.421	0.00135	0.12
0.434	0.00137	0.12
0.446	0.00139	0.12
0.459	0.00141	0.12
0.472	0.00142	0.12
0.485	0.00144	0.12
0.497	0.00146	0.12
0.51	0.00147	0.12
0.523	0.00148	0.12
0.536	0.00149	0.12
0.548	0.0015	0.12
0.561	0.00151	0.119
0.574	0.00152	0.119
0.587	0.00152	0.119
0.599	0.00153	0.119
0.612	0.00153	0.118
0.625	0.00153	0.118
0.638	0.00154	0.118
0.651	0.00154	0.118
0.663	0.00154	0.117
0.676	0.00154	0.117
0.689	0.00154	0.117
0.702	0.00154	0.116
0.714	0.00154	0.116
0.727	0.00154	0.116
0.74	0.00154	0.115
0.753	0.00153	0.115
0.765	0.00153	0.115
0.778	0.00153	0.114
0.791	0.00153	0.114
0.804	0.00153	0.114
0.816	0.00154	0.113
0.829	0.00154	0.113
0.842	0.00154	0.113
0.855	0.00154	0.113
0.867	0.00155	0.112
0.88	0.00156	0.112
0.893	0.00156	0.112
0.906	0.00157	0.112
0.918	0.00158	0.112
0.931	0.00159	0.112
0.944	0.0016	0.111
0.957	0.00162	0.111
0.969	0.00163	0.111
0.982	0.00164	0.111
0.995	0.00166	0.111
1.01	0.00168	0.111
1.02	0.00169	0.111
1.03	0.00171	0.111
1.05	0.00173	0.112
1.06	0.00175	0.112
1.07	0.00177	0.112
1.08	0.00179	0.112
1.1	0.00181	0.112
1.11	0.00183	0.112
1.12	0.00186	0.113
1.14	0.00188	0.113
1.15	0.0019	0.113
1.16	0.00192	0.114
1.17	0.00194	0.114
1.19	0.00195	0.114
1.2	0.00197	0.115
1.21	0.00199	0.115
1.22	0.002	0.115
1.24	0.00202	0.116
1.25	0.00203	0.116
1.26	0.00204	0.116
1.28	0.00205	0.117
1.29	0.00205	0.117
1.3	0.00206	0.117
1.31	0.00206	0.118
1.33	0.00206	0.118
1.34	0.00206	0.118
1.35	0.00205	0.119
1.36	0.00205	0.119
1.38	0.00204	0.119
1.39	0.00203	0.12
1.4	0.00202	0.12
1.42	0.002	0.12
1.43	0.00198	0.12
1.44	0.00196	0.121
1.45	0.00194	0.121
1.47	0.00192	0.121
1.48	0.00189	0.121
1.49	0.00187	0.121
1.51	0.00184	0.121
1.52	0.00181	0.121
1.53	0.00177	0.121
1.54	0.00174	0.121
1.56	0.00171	0.121
1.57	0.00167	0.121
1.58	0.00164	0.121
1.59	0.0016	0.121
1.61	0.00157	0.12
1.62	0.00153	0.12
1.63	0.00149	0.12
1.65	0.00146	0.12
1.66	0.00143	0.119
1.67	0.00139	0.119
1.68	0.00136	0.119
1.7	0.00133	0.118
1.71	0.0013	0.118
1.72	0.00127	0.117
1.73	0.00124	0.117
1.75	0.00122	0.116
1.76	0.00119	0.116
1.77	0.00117	0.115
1.79	0.00115	0.115
1.8	0.00114	0.114
1.81	0.00113	0.114
1.82	0.00111	0.113
1.84	0.00111	0.113
1.85	0.0011	0.112
1.86	0.0011	0.112
1.88	0.0011	0.111
1.89	0.0011	0.111
1.9	0.00111	0.11
1.91	0.00112	0.109
1.93	0.00113	0.109
1.94	0.00114	0.108
1.95	0.00116	0.108
1.96	0.00118	0.108
1.98	0.0012	0.107
1.99	0.00122	0.107
2	0.00124	0.106
2.02	0.00127	0.106
2.03	0.0013	0.106
2.04	0.00133	0.105
2.05	0.00136	0.105
2.07	0.00139	0.105
2.08	0.00142	0.104
2.09	0.00146	0.104
2.1	0.00149	0.104
2.12	0.00152	0.104
2.13	0.00156	0.104
2.14	0.00159	0.104
2.16	0.00162	0.104
2.17	0.00166	0.104
2.18	0.00169	0.104
2.19	0.00172	0.104
2.21	0.00174	0.104
2.22	0.00177	0.104
2.23	0.0018	0.104
2.24	0.00182	0.104
2.26	0.00184	0.105
2.27	0.00186	0.105
2.28	0.00188	0.105
2.3	0.00189	0.105
2.31	0.0019	0.106
2.32	0.00191	0.106
2.33	0.00192	0.107
2.35	0.00193	0.107
2.36	0.00193	0.107
2.37	0.00193	0.108
2.39	0.00192	0.108
2.4	0.00192	0.109
2.41	0.00191	0.109
2.42	0.0019	0.11
2.44	0.00188	0.11
2.45	0.00187	0.111
2.46	0.00185	0.111
2.47	0.00183	0.112
2.49	0.0018	0.112
2.5	0.00178	0.113
2.51	0.00176	0.113
2.53	0.00173	0.114
2.54	0.0017	0.114
2.55	0.00167	0.115
2.56	0.00164	0.115
2.58	0.00161	0.115
2.59	0.00158	0.116
2.6	0.00155	0.116
2.61	0.00152	0.117
2.63	0.00149	0.117
2.64	0.00146	0.117
2.65	0.00143	0.118
2.67	0.0014	0.118
2.68	0.00138	0.118
2.69	0.00135	0.118
2.7	0.00133	0.119
2.72	0.00131	0.119
2.73	0.00129	0.119
2.74	0.00127	0.119
2.76	0.00125	0.119
2.77	0.00124	0.119
2.78	0.00123	0.119
2.79	0.00122	0.119
2.81	0.00121	0.119
2.82	0.00121	0.119
2.83	0.00121	0.119
2.84	0.00121	0.119
2.86	0.00121	0.119
2.87	0.00122	0.119
2.88	0.00123	0.119
2.9	0.00124	0.119
2.91	0.00126	0.118
2.92	0.00128	0.118
2.93	0.0013	0.118
2.95	0.00132	0.118
2.96	0.00134	0.117
2.97	0.00137	0.117
2.98	0.0014	0.117
3	0.00142	0.116
3.01	0.00146	0.116
3.02	0.00149	0.116
3.04	0.00152	0.115
3.05	0.00156	0.115
3.06	0.00159	0.115
3.07	0.00163	0.114
3.09	0.00166	0.114
3.1	0.0017	0.114
3.11	0.00173	0.113
3.13	0.00177	0.113
3.14	0.0018	0.113
3.15	0.00184	0.112
3.16	0.00187	0.112
3.18	0.0019	0.112
3.19	0.00193	0.111
3.2	0.00196	0.111
3.21	0.00199	0.111
3.23	0.00202	0.11
3.24	0.00204	0.11
3.25	0.00206	0.11
3.27	0.00208	0.11
3.28	0.0021	0.109
3.29	0.00212	0.109
3.3	0.00213	0.109
3.32	0.00214	0.109
3.33	0.00215	0.109
3.34	0.00216	0.109
3.35	0.00216	0.109
3.37	0.00216	0.109
3.38	0.00216	0.109
3.39	0.00216	0.109
3.41	0.00216	0.109
3.42	0.00215	0.109
3.43	0.00214	0.109
3.44	0.00213	0.109
3.46	0.00212	0.109
3.47	0.0021	0.109
3.48	0.00208	0.109
3.49	0.00207	0.109
3.51	0.00205	0.109
3.52	0.00203	0.109
3.53	0.00201	0.11
3.55	0.00198	0.11
3.56	0.00196	0.11
3.57	0.00194	0.11
3.58	0.00191	0.111
3.6	0.00189	0.111
3.61	0.00186	0.111
3.62	0.00184	0.111
3.64	0.00182	0.112
3.65	0.00179	0.112
3.66	0.00177	0.112
3.67	0.00174	0.112
3.69	0.00172	0.113
3.7	0.0017	0.113
3.71	0.00168	0.113
3.72	0.00166	0.113
3.74	0.00164	0.113
3.75	0.00162	0.114
3.76	0.0016	0.114
3.78	0.00159	0.114
3.79	0.00157	0.114
3.8	0.00156	0.114
3.81	0.00154	0.115
3.83	0.00153	0.115
3.84	0.00152	0.115
3.85	0.00151	0.115
3.86	0.0015	0.115
3.88	0.00149	0.115
3.89	0.00148	0.115
3.9	0.00147	0.115
3.92	0.00147	0.115
3.93	0.00146	0.115
3.94	0.00145	0.115
3.95	0.00145	0.115
3.97	0.00144	0.115
3.98	0.00144	0.115
3.99	0.00143	0.115
4.01	0.00142	0.115
4.02	0.00142	0.115
4.03	0.00141	0.114
4.04	0.0014	0.114
4.06	0.0014	0.114
4.07	0.00139	0.114
4.08	0.00138	0.114
4.09	0.00137	0.113
4.11	0.00136	0.113
4.12	0.00135	0.113
4.13	0.00133	0.113
4.15	0.00132	0.112
4.16	0.0013	0.112
4.17	0.00129	0.112
4.18	0.00127	0.111
4.2	0.00125	0.111
4.21	0.00123	0.111
4.22	0.00121	0.111
4.23	0.00119	0.11
4.25	0.00117	0.11
4.26	0.00115	0.11
4.27	0.00112	0.109
4.29	0.0011	0.109
4.3	0.00108	0.109
4.31	0.00105	0.109
4.32	0.00103	0.109
4.34	0.001	0.108
4.35	0.000975	0.108
4.36	0.00095	0.108
4.38	0.000926	0.108
4.39	0.000902	0.108
4.4	0.000879	0.108
4.41	0.000856	0.107
4.43	0.000835	0.107
4.44	0.000815	0.107
4.45	0.000797	0.107
4.46	0.00078	0.107
4.48	0.000765	0.107
4.49	0.000751	0.107
4.5	0.00074	0.107
4.52	0.000731	0.107
4.53	0.000724	0.107
4.54	0.00072	0.107
4.55	0.000718	0.108
4.57	0.000719	0.108
4.58	0.000723	0.108
4.59	0.000729	0.108
4.6	0.000739	0.108
4.62	0.000751	0.108
4.63	0.000766	0.109
4.64	0.000784	0.109
4.66	0.000805	0.109
4.67	0.000829	0.109
4.68	0.000855	0.11
4.69	0.000885	0.11
4.71	0.000917	0.11
4.72	0.000951	0.11
4.73	0.000988	0.111
4.74	0.00103	0.111
4.76	0.00107	0.111
4.77	0.00111	0.112
4.78	0.00116	0.112
4.8	0.0012	0.112
4.81	0.00125	0.112
4.82	0.0013	0.113
4.83	0.00135	0.113
4.85	0.0014	0.113
4.86	0.00145	0.113
4.87	0.00151	0.114
4.89	0.00156	0.114
4.9	0.00161	0.114
4.91	0.00166	0.114
4.92	0.00171	0.114
4.94	0.00176	0.115
4.95	0.00181	0.115
4.96	0.00185	0.115
4.97	0.0019	0.115
4.99	0.00194	0.115
5	0.00198	0.115
5.01	0.00202	0.115
5.03	0.00205	0.115
5.04	0.00208	0.115
5.05	0.00211	0.115
5.06	0.00214	0.115
5.08	0.00216	0.115
5.09	0.00218	0.115
5.1	0.0022	0.115
5.11	0.00221	0.115
5.13	0.00222	0.115
5.14	0.00222	0.115
5.15	0.00223	0.115
5.17	0.00222	0.115
5.18	0.00222	0.115
5.19	0.00221	0.115
5.2	0.0022	0.114
5.22	0.00218	0.114
5.23	0.00216	0.114
5.24	0.00214	0.114
5.26	0.00211	0.114
5.27	0.00208	0.114

## Sheet: Figure1h
LB-Ti3C2Tx							Ti3C2Tx
x	y1	y2	y3	y4	y5		x	y
72.33	4531.32	4954.69	4531.32	4696.22	4789.79		72.08	2382.2
72.23	4648.23	4988.8	4531.32	4705.72	4814.39		71.08	2062.7
72.13	4782.36	5027.16	4530.77	4715.51	4842.42		70.08	1586
72.03	5064.38	5070.67	4529.59	4725.59	4874.67		69.08	476
71.93	4879.53	5119.84	4527.08	4735.37	4911.55		68.08	623.9
71.83	5055.16	5178.28	4525.42	4747.18	4956.52		67.08	522.5
71.73	5255.47	5245.96	4522.94	4759.47	5009.43		66.08	2163.3
71.63	5554.7	5324.65	4519.49	4772.29	5071.85
71.53	5572.07	5415.93	4514.63	4785.38	5145.19
71.43	5863.73	5523.34	4509.67	4800.27	5232.73
71.33	5982.82	5647.84	4503.31	4815.97	5335.18
71.23	6135.13	5792.39	4496.36	4833.59	5455.16
71.13	6207.09	5958.7	4488.67	4853.35	5594.02
71.03	6167	6148.39	4480.6	4876.06	5752.92
70.93	6007.35	6362.13	4472.68	4902.8	5932.01
70.83	6317.51	6598.81	4465.47	4934.75	6129.53
70.73	6891.03	6851.59	4456.77	4970.46	6337.9
70.63	7166.17	7110.48	4445.34	5009.61	6546.21
70.53	7318.85	7362.92	4432.56	5054.66	6740.82
70.43	7188.03	7590.83	4419.01	5107.5	6902.34
70.33	7723.1	7775.1	4406.01	5170.99	7010.12
70.23	7776.37	7896.22	4390.43	5243.87	7042.78
70.13	7885.54	7950.58	4374.53	5330.58	6994.53
70.03	7817.48	7945.86	4358.04	5433.35	6870.55
69.93	7888.67	7902.36	4341.8	5555.81	6688.35
69.83	8049.93	7844.17	4325.14	5700.26	6469.05
69.73	7950	7794.32	4307.65	5869.05	6232.92
69.63	7743.7	7772.08	4290.54	6065.36	5997.26
69.53	7933.2	7788.72	4274.33	6289.74	5773.3
69.43	7732.57	7844.95	4257.15	6536.8	5565.3
69.33	8212.62	7936.14	4240.82	6799.03	5377.93
69.23	8033.81	8042.49	4222.17	7055.98	5208.68
69.13	8084.56	8140.64	4204.27	7284.89	5060.02
69.03	8111.84	8196.53	4186.05	7453.07	4929.51
68.93	8068.91	8178.88	4167.62	7531.04	4815.46
68.83	7670.54	8068.67	4149.3	7501.73	4716.24
68.73	7466.93	7867.64	4132.76	7368.87	4631.53
68.63	7542.41	7593.56	4117.1	7152.14	4558.53
68.53	7339.39	7274.25	4101.02	6881.08	4494.19
68.43	7080.07	6940.32	4085.81	6587.87	4438.26
68.33	6893.76	6614.93	4071.75	6297.01	4389.66
68.23	6627.64	6312.17	4058.5	6023.73	4346.94
68.13	6556.82	6039.46	4046.43	5776.35	4309.54
68.03	5998.2	5797.82	4034.64	5556.67	4275.79
67.93	5511.08	5588.36	4025.42	5366.4	4247.39
67.83	5541.71	5408.1	4018.45	5203.03	4223.52
67.73	5338.23	5251.38	4011.29	5061.29	4201.39
67.63	4987.99	5116.07	4005.06	4939.34	4181.79
67.53	4798.98	4999.88	4000.45	4835.14	4165.18
67.43	4704.29	4899.41	3996.7	4745.49	4150.62
67.33	4509.78	4811.96	3993.37	4667.83	4137.51
67.23	4579.62	4736.09	3990.95	4600.85	4126.19
67.13	4429.24	4668.93	3988.18	4541.8	4115.32
67.03	4414.35	4610.19	3986.11	4490.46	4105.84
66.93	4164.55	4558.09	3984.1	4445.15	4097.04
66.83	4204.39	4512.81	3983.25	4406.11	4089.96
66.73	3927.95	4472.2	3982.22	4371.24	4083.18
66.63	3766.51	4437.07	3982.47	4341.41	4078.14
66.53	3922.68	4406.35	3983.49	4315.58	4074.25
66.43	4161.54	4378.07	3983.77	4291.83	4070.01
66.33	4133.79	4351.43	3982.93	4269.4	4064.96
66.23	3961.38	4327.35	3982.23	4249.23	4060.34
66.13	4100.14	4306.22	3982.32	4231.74	4056.8
66.03	4227.26	4286.32	3981.77	4215.24	4052.85
65.93	4137.97	4267.49	3980.62	4199.58	4048.53
65.83	3979.88	4250.57	3979.88	4185.62	4044.82

## Sheet: Figure2d
79.9% mol AlBr3		60.1% mol AlBr3		48.7% mol AlBr3		100% mol AlBr3
x1	y1	x2	y2	x3	y3	x4	y4
5	0.36865	5	1.4738	5	2.60182	5	-0.52935
5.02	0.38886	5.02	1.53875	5.02	2.56994	5.02	-0.5652
5.04	0.37903	5.04	1.50849	5.04	2.57254	5.04	-0.59806
5.06	0.34954	5.06	1.51734	5.06	2.54196	5.06	-0.61374
5.08	0.37193	5.08	1.49815	5.08	2.59206	5.08	-0.57939
5.1	0.35664	5.1	1.49815	5.1	2.57124	5.1	-0.57416
5.12	0.35664	5.12	1.49373	5.12	2.5771	5.12	-0.55026
5.14	0.36374	5.14	1.50923	5.14	2.581	5.14	-0.6115
5.16	0.37466	5.16	1.46568	5.16	2.56734	5.16	-0.56594
5.18	0.34244	5.18	1.5107	5.18	2.56018	5.18	-0.6115
5.2	0.34844	5.2	1.49889	5.2	2.59466	5.2	-0.62718
5.22	0.36319	5.22	1.51513	5.22	2.61093	5.22	-0.60478
5.24	0.35882	5.24	1.4679	5.24	2.62264	5.24	-0.61374
5.26	0.36647	5.26	1.51734	5.26	2.59922	5.26	-0.56221
5.28	0.35227	5.28	1.49077	5.28	2.57319	5.28	-0.61001
5.3	0.361	5.3	1.53875	5.3	2.64021	5.3	-0.59656
5.32	0.38067	5.32	1.51587	5.32	2.62069	5.32	-0.5876
5.34	0.36647	5.34	1.50554	5.34	2.64997	5.34	-0.61673
5.36	0.33479	5.36	1.49815	5.36	2.61614	5.36	-0.58163
5.38	0.35664	5.38	1.49225	5.38	2.64476	5.38	-0.56594
5.4	0.37138	5.4	1.47232	5.4	2.63565	5.4	-0.58984
5.42	0.37684	5.42	1.47232	5.42	2.66623	5.42	-0.5637
5.44	0.39541	5.44	1.49963	5.44	2.66233	5.44	-0.63391
5.46	0.37138	5.46	1.48487	5.46	2.6851	5.46	-0.59208
5.48	0.36701	5.48	1.49004	5.48	2.67534	5.48	-0.59134
5.5	0.36319	5.5	1.4952	5.5	2.69096	5.5	-0.62196
5.52	0.37247	5.52	1.51218	5.52	2.70332	5.52	-0.58984
5.54	0.37957	5.54	1.51513	5.54	2.70787	5.54	-0.55997
5.56	0.355	5.56	1.5321	5.56	2.72674	5.56	-0.53981
5.58	0.34353	5.58	1.52472	5.58	2.77228	5.58	-0.56594
5.6	0.37247	5.6	1.48044	5.6	2.73715	5.6	-0.59881
5.62	0.36428	5.62	1.47823	5.62	2.76187	5.62	-0.6227
5.64	0.37848	5.64	1.49225	5.64	2.76773	5.64	-0.57864
5.66	0.3692	5.66	1.51218	5.66	2.82173	5.66	-0.58013
5.68	0.39104	5.68	1.49373	5.68	2.80742	5.68	-0.64361
5.7	0.38285	5.7	1.53727	5.7	2.83279	5.7	-0.60329
5.72	0.36428	5.72	1.53137	5.72	2.81132	5.72	-0.62494
5.74	0.36537	5.74	1.51365	5.74	2.83865	5.74	-0.58013
5.76	0.3692	5.76	1.54613	5.76	2.81392	5.76	-0.63615
5.78	0.37411	5.78	1.52694	5.78	2.83474	5.78	-0.64436
5.8	0.37193	5.8	1.53653	5.8	2.91282	5.8	-0.59656
5.82	0.36756	5.82	1.49299	5.82	2.88419	5.82	-0.60627
5.84	0.35937	5.84	1.51661	5.84	2.91087	5.84	-0.59208
5.86	0.3894	5.86	1.5321	5.86	2.91607	5.86	-0.60553
5.88	0.39432	5.88	1.50111	5.88	2.94144	5.88	-0.62718
5.9	0.39432	5.9	1.5321	5.9	2.91932	5.9	-0.63764
5.92	0.40306	5.92	1.54391	5.92	2.92128	5.92	-0.61524
5.94	0.3905	5.94	1.55351	5.94	2.9512	5.94	-0.55474
5.96	0.40907	5.96	1.54317	5.96	2.95055	5.96	-0.56594
5.98	0.39541	5.98	1.55941	5.98	2.97072	5.98	-0.60478
6	0.38449	6	1.59188	6	2.98113	6	-0.59881
6.02	0.37247	6.02	1.55498	6.02	3	6.02	-0.60553
6.04	0.38176	6.04	1.59852	6.04	2.93494	6.04	-0.6003
6.06	0.40688	6.06	1.59041	6.06	2.90371	6.06	-0.59134
6.08	0.3692	6.08	1.59705	6.08	2.94014	6.08	-0.61075
6.1	0.39541	6.1	1.59114	6.1	2.92778	6.1	-0.58462
6.12	0.40743	6.12	1.61476	6.12	2.86532	6.12	-0.5764
6.14	0.39596	6.14	1.65978	6.14	2.91932	6.14	-0.57565
6.16	0.41726	6.16	1.67675	6.16	2.86988	6.16	-0.5652
6.18	0.42163	6.18	1.71439	6.18	2.85817	6.18	-0.5652
6.2	0.41344	6.2	1.67454	6.2	2.82043	6.2	-0.57267
6.22	0.39814	6.22	1.70037	6.22	2.78985	6.22	-0.5637
6.24	0.42982	6.24	1.77712	6.24	2.80677	6.24	-0.58387
6.26	0.45549	6.26	1.80295	6.26	2.77554	6.26	-0.58611
6.28	0.42436	6.28	1.81402	6.28	2.76968	6.28	-0.5525
6.3	0.41507	6.3	1.85461	6.3	2.74821	6.3	-0.58835
6.32	0.42545	6.32	1.89299	6.32	2.73455	6.32	-0.53757
6.34	0.4828	6.34	1.92694	6.34	2.74756	6.34	-0.5413
6.36	0.45986	6.36	1.89373	6.36	2.71047	6.36	-0.5413
6.38	0.4544	6.38	1.94834	6.38	2.73715	6.38	-0.53831
6.4	0.48771	6.4	1.92694	6.4	2.73195	6.4	-0.57789
6.42	0.49263	6.42	1.9321	6.42	2.67794	6.42	-0.54205
6.44	0.5183	6.44	1.90996	6.44	2.70527	6.44	-0.55474
6.46	0.52157	6.46	2	6.46	2.68575	6.46	-0.50695
6.48	0.52594	6.48	1.95793	6.48	2.66363	6.48	-0.51217
6.5	0.52922	6.5	1.91808	6.5	2.635	6.5	-0.46736
6.52	0.54833	6.52	1.88044	6.52	2.65908	6.52	-0.47259
6.54	0.57564	6.54	1.87159	6.54	2.66298	6.54	-0.51143
6.56	0.56963	6.56	1.86125	6.56	2.63305	6.56	-0.46139
6.58	0.58875	6.58	1.75793	6.58	2.65777	6.58	-0.52188
6.6	0.59694	6.6	1.8214	6.6	2.62394	6.6	-0.50545
6.62	0.6177	6.62	1.7572	6.62	2.59466	6.62	-0.5413
6.64	0.6461	6.64	1.73432	6.64	2.62524	6.64	-0.55325
6.66	0.65374	6.66	1.7476	6.66	2.61483	6.66	-0.53234
6.68	0.68979	6.68	1.70258	6.68	2.60768	6.68	-0.554
6.7	0.71983	6.7	1.70701	6.7	2.57254	6.7	-0.57043
6.72	0.74386	6.72	1.68782	6.72	2.59206	6.72	-0.54951
6.74	0.78536	6.74	1.71218	6.74	2.57775	6.74	-0.52711
6.76	0.76242	6.76	1.66642	6.76	2.59662	6.76	-0.55997
6.78	0.83397	6.78	1.63542	6.78	2.56604	6.78	-0.55997
6.8	0.86947	6.8	1.60517	6.8	2.53481	6.8	-0.52711
6.82	0.87821	6.82	1.6	6.82	2.57385	6.82	-0.53383
6.84	0.87002	6.84	1.60812	6.84	2.55953	6.84	-0.56221
6.86	0.94211	6.86	1.569	6.86	2.55888	6.86	-0.55176
6.88	0.94975	6.88	1.56827	6.88	2.53221	6.88	-0.55325
6.9	0.93883	6.9	1.57417	6.9	2.55172	6.9	-0.5301
6.92	0.95958	6.92	1.56679	6.92	2.55563	6.92	-0.51292
6.94	0.99563	6.94	1.55203	6.94	2.54522	6.94	-0.56072
6.96	1	6.96	1.54686	6.96	2.5823	6.96	-0.52487
6.98	0.96614	6.98	1.55424	6.98	2.50943	6.98	-0.55474
7	0.99563	7	1.54613	7	2.51724	7	-0.55176
7.02	0.9716	7.02	1.54982	7.02	2.55237	7.02	-0.5286
7.04	0.99508	7.04	1.53727	7.04	2.54392	7.04	-0.51143
7.06	0.92736	7.06	1.54096	7.06	2.52635	7.06	-0.5413
7.08	0.97706	7.08	1.52103	7.08	2.55042	7.08	-0.51591
7.1	0.91043	7.1	1.5107	7.1	2.50033	7.1	-0.57117
7.12	0.86892	7.12	1.47749	7.12	2.55758	7.12	-0.50396
7.14	0.86783	7.14	1.51956	7.14	2.50293	7.14	-0.55176
7.16	0.83288	7.16	1.51808	7.16	2.5283	7.16	-0.51964
7.18	0.79246	7.18	1.51365	7.18	2.50488	7.18	-0.53682
7.2	0.75096	7.2	1.52841	7.2	2.49772	7.2	-0.49276
7.22	0.75259	7.22	1.45461	7.22	2.50553	7.22	-0.54951
7.24	0.71491	7.24	1.46642	7.24	2.51008	7.24	-0.55101
7.26	0.69798	7.26	1.50996	7.26	2.50488	7.26	-0.48977
7.28	0.67559	7.28	1.47675	7.28	2.5244	7.28	-0.48902
7.3	0.65156	7.3	1.48708	7.3	2.50488	7.3	-0.51964
7.32	0.62043	7.32	1.50406	7.32	2.50293	7.32	-0.47782
7.34	0.5751	7.34	1.46863	7.34	2.50033	7.34	-0.49798
7.36	0.56144	7.36	1.46052	7.36	2.5244	7.36	-0.44571
7.38	0.5254	7.38	1.46052	7.38	2.50683	7.38	-0.45691
7.4	0.50901	7.4	1.46125	7.4	2.51529	7.4	-0.48603
7.42	0.54888	7.42	1.45387	7.42	2.52049	7.42	-0.50097
7.44	0.5183	7.44	1.4679	7.44	2.51854	7.44	-0.48305
7.46	0.5101	7.46	1.43838	7.46	2.51334	7.46	-0.45541
7.48	0.50464	7.48	1.46494	7.48	2.49772	7.48	-0.44122
7.5	0.46204	7.5	1.45461	7.5	2.50358	7.5	-0.4472
7.52	0.45385	7.52	1.43321	7.52	2.49902	7.52	-0.42554
7.54	0.4533	7.54	1.45166	7.54	2.48016	7.54	-0.41733
7.56	0.42545	7.56	1.43616	7.56	2.49902	7.56	-0.44122
7.58	0.4331	7.58	1.41771	7.58	2.54717	7.58	-0.40463
7.6	0.43419	7.6	1.44797	7.6	2.51789	7.6	-0.38223
7.62	0.44129	7.62	1.44649	7.62	2.46259	7.62	-0.36804
7.64	0.42217	7.64	1.4679	7.64	2.48146	7.64	-0.34862
7.66	0.40415	7.66	1.43395	7.66	2.51139	7.66	-0.37252
7.68	0.39214	7.68	1.44428	7.68	2.48536	7.68	-0.35609
7.7	0.43091	7.7	1.42952	7.7	2.51529	7.7	-0.34563
7.72	0.42436	7.72	1.43026	7.72	2.50618	7.72	-0.30306
7.74	0.38667	7.74	1.41107	7.74	2.50683	7.74	-0.31128
7.76	0.38285	7.76	1.40369	7.76	2.48471	7.76	-0.2717
7.78	0.39214	7.78	1.41845	7.78	2.4743	7.78	-0.25153
7.8	0.39159	7.8	1.40517	7.8	2.46845	7.8	-0.23734
7.82	0.39541	7.82	1.39779	7.82	2.50358	7.82	-0.24182
7.84	0.36756	7.84	1.39779	7.84	2.45088	7.84	-0.20971
7.86	0.3681	7.86	1.39705	7.86	2.4756	7.86	-0.23435
7.88	0.38012	7.88	1.40074	7.88	2.49187	7.88	-0.27692
7.9	0.38558	7.9	1.42731	7.9	2.48211	7.9	-0.2
7.92	0.34735	7.92	1.40295	7.92	2.45543	7.92	-0.22987
7.94	0.35445	7.94	1.41402	7.94	2.48861	7.94	-0.24929
7.96	0.3894	7.96	1.41919	7.96	2.47885	7.96	-0.23958
7.98	0.37466	7.98	1.40517	7.98	2.49772	7.98	-0.22315
8	0.35718	8	1.40517	8	2.48471	8	-0.24332
8.02	0.361	8.02	1.38524	8.02	2.50943	8.02	-0.3068
8.04	0.36865	8.04	1.36827	8.04	2.48146	8.04	-0.31128
8.06	0.3479	8.06	1.4059	8.06	2.48146	8.06	-0.25452
8.08	0.36264	8.08	1.41181	8.08	2.46714	8.08	-0.29111
8.1	0.33151	8.1	1.41255	8.1	2.45608	8.1	-0.30007
8.12	0.34571	8.12	1.40738	8.12	2.46714	8.12	-0.34115
8.14	0.33916	8.14	1.41919	8.14	2.50358	8.14	-0.34862
8.16	0.33479	8.16	1.41845	8.16	2.45608	8.16	-0.41807
8.18	0.35773	8.18	1.43542	8.18	2.4717	8.18	-0.40836
8.2	0.33588	8.2	1.39705	8.2	2.4704	8.2	-0.3882
8.22	0.34353	8.22	1.35867	8.22	2.48016	8.22	-0.40762
8.24	0.355	8.24	1.38672	8.24	2.46519	8.24	-0.42853
8.26	0.32223	8.26	1.36827	8.26	2.473	8.26	-0.4121
8.28	0.31185	8.28	1.39926	8.28	2.45738	8.28	-0.48155
8.3	0.33588	8.3	1.38745	8.3	2.47625	8.3	-0.43898
8.32	0.33261	8.32	1.40148	8.32	2.45608	8.32	-0.47409
8.34	0.3195	8.34	1.37196	8.34	2.44763	8.34	-0.47707
8.36	0.30366	8.36	1.38376	8.36	2.45673	8.36	-0.48006
8.38	0.34025	8.38	1.37491	8.38	2.44047	8.38	-0.50769
8.4	0.31131	8.4	1.38155	8.4	2.45413	8.4	-0.49649
8.42	0.31021	8.42	1.37638	8.42	2.48536	8.42	-0.48155
8.44	0.29547	8.44	1.40959	8.44	2.46129	8.44	-0.54055
8.46	0.32332	8.46	1.39041	8.46	2.43071	8.46	-0.54205
8.48	0.31458	8.48	1.37048	8.48	2.46324	8.48	-0.55101
8.5	0.33151	8.5	1.4	8.5	2.45738	8.5	-0.57416
8.52	0.31786	8.52	1.38007	8.52	2.46584	8.52	-0.57789
8.54	0.31185	8.54	1.37269	8.54	2.4756	8.54	-0.54877
8.56	0.30967	8.56	1.3572	8.56	2.44893	8.56	-0.57491
8.58	0.33261	8.58	1.37565	8.58	2.43917	8.58	-0.57939
8.6	0.30038	8.6	1.36679	8.6	2.46064	8.6	-0.58387
8.62	0.30967	8.62	1.36236	8.62	2.48406	8.62	-0.60254
8.64	0.30311	8.64	1.37491	8.64	2.43722	8.64	-0.59358
8.66	0.30147	8.66	1.38303	8.66	2.44047	8.66	-0.6115
8.68	0.28782	8.68	1.37122	8.68	2.44502	8.68	-0.62345
8.7	0.30366	8.7	1.33358	8.7	2.46389	8.7	-0.6227
8.72	0.29437	8.72	1.3321	8.72	2.44697	8.72	-0.58088
8.74	0.31131	8.74	1.3845	8.74	2.45608	8.74	-0.59955
8.76	0.28837	8.76	1.3572	8.76	2.46324	8.76	-0.6354
8.78	0.3266	8.78	1.36531	8.78	2.45348	8.78	-0.62942
8.8	0.27963	8.8	1.36236	8.8	2.45478	8.8	-0.65631
8.82	0.284	8.82	1.34908	8.82	2.46259	8.82	-0.65108
8.84	0.29055	8.84	1.36605	8.84	2.46519	8.84	-0.63689
8.86	0.29656	8.86	1.36162	8.86	2.45673	8.86	-0.64436
8.88	0.29055	8.88	1.35572	8.88	2.4717	8.88	-0.6354
8.9	0.29328	8.9	1.37122	8.9	2.44893	8.9	-0.65183
8.92	0.29383	8.92	1.38672	8.92	2.46454	8.92	-0.62718
8.94	0.28181	8.94	1.3572	8.94	2.48796	8.94	-0.65855
8.96	0.29492	8.96	1.37269	8.96	2.4691	8.96	-0.61001
8.98	0.29219	8.98	1.36384	8.98	2.44763	8.98	-0.65482
9	0.30093	9	1.33506	9	2.46714	9	-0.65332
9.02	0.29274	9.02	1.34908	9.02	2.43852	9.02	-0.69515
9.04	0.28946	9.04	1.34613	9.04	2.43396	9.04	-0.6817
9.06	0.29383	9.06	1.33506	9.06	2.44763	9.06	-0.66453
9.08	0.29274	9.08	1.36827	9.08	2.46649	9.08	-0.6832
9.1	0.27581	9.1	1.35646	9.1	2.47235	9.1	-0.68618
9.12	0.29164	9.12	1.33506	9.12	2.44437	9.12	-0.68096
9.14	0.29383	9.14	1.34686	9.14	2.4743	9.14	-0.67274
9.16	0.28727	9.16	1.369	9.16	2.46064	9.16	-0.73697
9.18	0.28837	9.18	1.36605	9.18	2.43917	9.18	-0.70037
9.2	0.30093	9.2	1.34834	9.2	2.43591	9.2	-0.69291
9.22	0.26871	9.22	1.36384	9.22	2.43982	9.22	-0.68245
9.24	0.29492	9.24	1.35351	9.24	2.45543	9.24	-0.67274
9.26	0.31513	9.26	1.35793	9.26	2.46389	9.26	-0.68618
9.28	0.27417	9.28	1.34982	9.28	2.4756	9.28	-0.71307
9.3	0.26324	9.3	1.32546	9.3	2.43656	9.3	-0.67797
9.32	0.26652	9.32	1.36162	9.32	2.47755	9.32	-0.68842
9.34	0.25997	9.34	1.37196	9.34	2.45348	9.34	-0.66826
9.36	0.28291	9.36	1.36089	9.36	2.44958	9.36	-0.68469
9.38	0.2769	9.38	1.33358	9.38	2.4704	9.38	-0.67573
9.4	0.27034	9.4	1.36753	9.4	2.45023	9.4	-0.67498
9.42	0.29219	9.42	1.37269	9.42	2.49967	9.42	-0.65034
9.44	0.30803	9.44	1.38524	9.44	2.46064	9.44	-0.62644
9.46	0.29929	9.46	1.35646	9.46	2.47365	9.46	-0.66303
9.48	0.30421	9.48	1.36974	9.48	2.49382	9.48	-0.64287
9.5	0.33261	9.5	1.40369	9.5	2.48341	9.5	-0.63167
9.52	0.30311	9.52	1.39705	9.52	2.47495	9.52	-0.66975
9.54	0.30912	9.54	1.35867	9.54	2.44828	9.54	-0.6832
9.56	0.31021	9.56	1.34686	9.56	2.4704	9.56	-0.72203
9.58	0.28454	9.58	1.36753	9.58	2.43787	9.58	-0.7168
9.6	0.28454	9.6	1.33948	9.6	2.43917	9.6	-0.70485
9.62	0.25887	9.62	1.37934	9.62	2.45804	9.62	-0.71979
9.64	0.26106	9.64	1.35351	9.64	2.44112	9.64	-0.70784
9.66	0.28454	9.66	1.31365	9.66	2.44307	9.66	-0.74742
9.68	0.28017	9.68	1.34982	9.68	2.43526	9.68	-0.72278
9.7	0.2698	9.7	1.35129	9.7	2.44177	9.7	-0.74966
9.72	0.28127	9.72	1.35793	9.72	2.44437	9.72	-0.72128
9.74	0.26597	9.74	1.31808	9.74	2.44047	9.74	-0.74742
9.76	0.25123	9.76	1.36531	9.76	2.42615	9.76	-0.72054
9.78	0.26652	9.78	1.34096	9.78	2.42615	9.78	-0.73771
9.8	0.25614	9.8	1.32768	9.8	2.43396	9.8	-0.75863
9.82	0.26161	9.82	1.3203	9.82	2.4255	9.82	-0.77282
9.84	0.26597	9.84	1.35203	9.84	2.40989	9.84	-0.76684
9.86	0.28017	9.86	1.35646	9.86	2.42485	9.86	-0.78103
9.88	0.26215	9.88	1.33875	9.88	2.45153	9.88	-0.74817
9.9	0.26543	9.9	1.30258	9.9	2.42941	9.9	-0.76684
9.92	0.26488	9.92	1.3262	9.92	2.43071	9.92	-0.75639
9.94	0.25068	9.94	1.33137	9.94	2.45023	9.94	-0.76236
9.96	0.2485	9.96	1.34465	9.96	2.43591	9.96	-0.78626
9.98	0.2485	9.98	1.35129	9.98	2.45088	9.98	-0.77506
10	0.25614	10	1.33284	10	2.4203	10	-0.7422

## Sheet: Figure2e
X1	Y1	X2	Y2	Y2	Y2	Y2	Y2	X3	Y3	Y3	Y3	Y3	Y3	X4	Y4	Y4	Y4	Y4	Y4
72.6	3349.13	71.98	4247.83	4389.22	4247.83	4284.93	4352.12	72.08	6118	6172.8	6118	6138.92	6151.88	72.13	8331.32	8738.94	8331.32	8462.83	8607.44
71.6	3188.2	71.88	4565.29	4400.95	4247.83	4287.06	4361.71	71.98	6265.96	6176.74	6118	6140.15	6154.59	72.03	8448.23	8773.03	8331.32	8470.39	8633.95
70.6	3091.08	71.78	4242.42	4412.04	4246.12	4287.68	4370.48	71.88	6254.35	6180	6116.87	6140.37	6156.51	71.93	8582.36	8811.52	8330.77	8478.07	8664.22
69.6	3022.58	71.68	4260.73	4425.99	4246.14	4290.24	4381.89	71.78	6439.23	6183.88	6115.82	6140.79	6158.91	71.83	8864.38	8855.35	8329.59	8485.85	8699.08
68.6	2998.73	71.58	4482.13	4441.01	4246.06	4292.95	4394.12	71.68	6240.33	6186.98	6113.36	6139.94	6160.4	71.73	8679.53	8905.01	8327.08	8493.14	8738.95
67.6	3008.36	71.48	4882.13	4456.02	4244.79	4294.74	4406.07	71.58	6306.35	6192.33	6112.39	6140.73	6163.99	71.63	8855.16	8964.11	8325.42	8502.21	8787.32
66.6	3098.07	71.38	4455.63	4470.07	4241.36	4294.71	4416.72	71.48	6283.57	6198.11	6110.92	6141.2	6167.82	71.53	9055.47	9032.55	8322.93	8511.51	8843.98
65.6	3155.81	71.28	4791.38	4487.55	4240.2	4297.33	4430.43	71.38	6245.53	6205.18	6109.6	6142.03	6172.74	71.43	9354.7	9112.02	8319.5	8521.07	8910.45
		71.18	4517.79	4504.29	4237.23	4298.58	4442.95	71.28	6292.21	6213.91	6108.56	6143.38	6179.1	71.33	9372.07	9203.98	8314.63	8530.59	8988.02
		71.08	4656.24	4523.43	4235.72	4301.81	4457.35	71.18	6371.67	6223.98	6107.17	6144.62	6186.52	71.23	9663.73	9311.76	8309.67	8541.62	9079.8
		70.98	4529.07	4542.55	4233.46	4304.89	4471.11	71.08	6210.54	6235.51	6105.15	6145.56	6195.1	71.13	9782.82	9436.11	8303.31	8553.14	9186.28
		70.88	4640.6	4562.8	4231.87	4309.38	4485.29	70.98	6340.35	6250.77	6104.35	6148.07	6207.04	71.03	9935.13	9579.74	8296.36	8566.3	9309.8
		70.78	4643.21	4582.54	4229.66	4314.1	4498.1	70.88	6247.81	6268.04	6102.55	6150.01	6220.58	70.93	10007.1	9744.05	8288.67	8581.35	9451.36
		70.68	4378.88	4601.94	4227.44	4319.81	4509.57	70.78	6414.33	6289.58	6101.44	6153.14	6237.88	70.83	9967	9930.33	8280.6	8599.23	9611.69
		70.58	4694.8	4621.98	4226.62	4328.09	4520.52	70.68	5866.84	6313.98	6099.06	6155.58	6257.46	70.73	9807.35	10138.9	8272.68	8621.13	9790.48
		70.48	4561.94	4639.14	4224.1	4336.04	4527.2	70.58	6413.25	6347.3	6100.83	6162.91	6285.22	70.63	10117.5	10368.4	8265.47	8648.47	9985.41
		70.38	4597.7	4655.48	4222.28	4346.26	4531.5	70.48	6285.91	6381.78	6098.45	6166.99	6313.24	70.53	10691	10611.7	8256.77	8680.09	10188.4
		70.28	4804.63	4669.94	4220.26	4358.09	4532.11	70.38	6385.81	6423.01	6097.02	6173.15	6346.87	70.43	10966.2	10859	8245.34	8716.03	10388.3
		70.18	4461.42	4681.68	4217.11	4370.83	4527.95	70.28	6405.89	6469.5	6094.82	6179.98	6384.34	70.33	11118.9	11098.4	8232.56	8759.21	10571.8
		70.08	4592.38	4693.95	4215.8	4387.7	4522.04	70.18	6577.78	6521.73	6092.45	6188.47	6425.7	70.23	10988	11313.5	8219.01	8811.98	10720.5
		69.98	4735.86	4704.75	4213.77	4406.39	4512.13	70.08	6770.51	6577.71	6088.75	6197.99	6468.47	70.13	11523.1	11487.8	8206.01	8877.69	10816.1
		69.88	4661.91	4714.73	4210.95	4427.05	4498.63	69.98	6634.35	6635.45	6083.56	6209.02	6509.99	70.03	11576.4	11604.7	8190.43	8955.45	10839.7
		69.78	4703	4725.81	4208.53	4451.05	4483.29	69.88	6721.6	6694.35	6079.36	6224.85	6548.86	69.93	11685.5	11662.7	8174.53	9049.87	10787.3
		69.68	4830.19	4738.15	4205.86	4477.88	4466.13	69.78	6927.8	6748.54	6074.47	6244.71	6578.29	69.83	11617.5	11669.6	8158.04	9163.08	10664.5
		69.58	4634.69	4751.9	4202.5	4507.13	4447.27	69.68	6534.72	6792.87	6067.96	6268.71	6592.12	69.73	11688.7	11644	8141.8	9298.17	10487.6
		69.48	5305.48	4769.22	4200.17	4540.42	4428.98	69.58	6766.92	6829.29	6064.41	6302.48	6591.22	69.63	11849.9	11606.9	8125.14	9456.41	10275.6
		69.38	5145.99	4785.56	4194.22	4572.76	4407.01	69.48	6916.34	6853.58	6059.06	6342.31	6570.32	69.53	11750	11578	8107.65	9638.56	10047.1
		69.28	4648.06	4805.05	4189.09	4607.97	4386.18	69.38	7059.28	6870.06	6052.52	6389.63	6532.95	69.43	11543.7	11573.3	8090.54	9845.82	9818.04
		69.18	4651	4828.74	4186.62	4646.82	4368.54	69.28	6757.67	6884.13	6044.85	6444.82	6484.16	69.33	11733.2	11601.4	8074.33	10076.5	9599.21
		69.08	4978.24	4852.56	4184.12	4685.08	4351.6	69.18	6785.11	6903.91	6039.42	6510.73	6432.6	69.23	11532.6	11661	8057.15	10323.4	9394.7
		68.98	4784.54	4872.74	4179.84	4718.88	4333.71	69.08	7073.58	6929.01	6033.74	6582.68	6380.07	69.13	12012.6	11746.7	8040.82	10578.3	9209.29
		68.88	4830.16	4889.6	4176.59	4748.46	4317.73	68.98	7041.03	6955.54	6025.82	6653.9	6327.45	69.03	11833.8	11840	8022.17	10821.5	9040.7
		68.78	4990.15	4899.13	4173.06	4769.79	4302.4	68.88	6973.03	6979.36	6018.08	6718.64	6278.81	68.93	11884.6	11921.1	8004.27	11033.7	8891.66
		68.68	4799.73	4898.28	4168.66	4779.82	4287.12	68.78	6940.09	6990.31	6010.81	6765.98	6235.13	68.83	11911.8	11961.4	7986.05	11187.4	8759.99
		68.58	4912.05	4887.35	4165.27	4778.87	4273.74	68.68	6892.78	6977.1	6003.73	6784.5	6196.33	68.73	11868.9	11935.1	7967.62	11258.5	8644.24
		68.48	4987	4864.41	4161.24	4765.05	4260.6	68.58	6980.76	6933.57	5996.95	6768.17	6162.35	68.63	11470.5	11826.5	7949.3	11232.8	8543.01
		68.38	4989.19	4830.7	4156.8	4739.63	4247.87	68.48	7070.24	6860.66	5989.46	6718.33	6131.78	68.53	11266.9	11636.8	7932.76	11113.5	8456.14
		68.28	4787.56	4788.71	4152.31	4705.15	4235.87	68.38	6661.6	6767.38	5981.22	6644.43	6104.17	68.43	11342.4	11379.5	7917.1	10915.6	8380.98
		68.18	4577.02	4742.17	4148.89	4665.41	4225.65	68.28	6548.84	6668.75	5976.04	6561.96	6082.83	68.33	11139.4	11076.7	7901.02	10663.1	8314.57
		68.08	4799.19	4693.76	4146.58	4623.12	4217.22	68.18	6644.48	6571.82	5971.67	6478.47	6065.02	68.23	10880.1	10754.3	7885.81	10383.4	8256.72
		67.98	4755.85	4643.41	4143.07	4578.29	4208.19	68.08	6412.16	6480.87	5966.55	6398.68	6048.73	68.13	10693.8	10433	7871.75	10098.4	8206.41
		67.88	4489.98	4594.27	4139.77	4534.11	4199.92	67.98	6362.64	6401.24	5963.15	6328.34	6036.05	68.03	10427.6	10126.7	7858.5	9823.03	8162.17
		67.78	4376.64	4548.72	4137.88	4493.03	4193.58	67.88	6366.08	6332.39	5960.11	6267.26	6025.23	67.93	10356.8	9844.12	7846.43	9567.11	8123.44
		67.68	4432.5	4506.7	4136.6	4455.01	4188.29	67.78	6349.5	6273.63	5957.01	6215.04	6015.6	67.83	9798.2	9588.45	7834.64	9334.55	8088.55
		67.58	4599.81	4467.68	4135	4419.59	4183.09	67.68	6187.32	6224.23	5954.02	6171.2	6007.06	67.73	9311.08	9363.09	7825.42	9129.36	8059.15
		67.48	4337.92	4431.2	4132.5	4386.35	4177.35	67.58	6242.99	6184.15	5952.25	6135.88	6000.52	67.63	9341.71	9167.04	7818.45	8951.06	8034.42
		67.38	4162.91	4399.54	4131.39	4357.61	4173.33	67.48	6252.43	6150.54	5950.03	6106.37	5994.19	67.53	9138.23	8996.14	7811.29	8795.89	8011.54
		67.28	4428	4372.11	4131.22	4332.81	4170.52	67.38	6303.97	6122.54	5947.73	6081.97	5988.3	67.43	8787.99	8849.18	7805.06	8662.96	7991.28
		67.18	4521.33	4346.35	4129.62	4309.43	4166.54	67.28	5874.98	6098.79	5945.01	6061.37	5982.43	67.33	8598.98	8724.32	7800.45	8550.69	7974.08
		67.08	4475.87	4322.92	4127.52	4288.16	4162.27	67.18	5936.02	6082	5945.55	6047.38	5980.17	67.23	8504.29	8618.2	7796.7	8455.91	7958.99
		66.98	4360.23	4302.3	4125.64	4269.51	4158.43	67.08	6230.9	6067.7	5945.62	6035.57	5977.75	67.13	8309.78	8527.86	7793.37	8375.83	7945.4
		66.88	4330.94	4284.61	4124.38	4253.62	4155.37	66.98	5993.32	6053.47	5943.44	6023.57	5973.34	67.03	8379.62	8451.44	7790.95	8308.74	7933.65
		66.78	4279.37	4269.12	4123.26	4239.77	4152.61	66.88	5873.09	6042.86	5943.06	6014.98	5970.95	66.93	8229.24	8385.58	7788.18	8251.38	7922.38
		66.68	4367.76	4255.71	4122.42	4227.87	4150.26	66.78	6117.28	6034.63	5943.6	6008.56	5969.67	66.83	8214.35	8329.49	7786.11	8203.07	7912.53
		66.58	4161.77	4243.38	4121.1	4216.93	4147.55	66.68	6183.44	6025.71	5942.27	6001.28	5966.7	66.73	7964.55	8280.96	7784.1	8161.67	7903.39
		66.48	4338.98	4233.51	4120.88	4208.34	4146.05	66.58	6160.85	6017.22	5940.44	5994.29	5963.37	66.63	8004.39	8239.77	7783.25	8127.03	7895.99
		66.38	4483.12	4223.84	4119.71	4199.85	4143.69	66.48	6041.21	6009.68	5938.76	5988.12	5960.32	66.53	7727.95	8203.5	7782.22	8096.8	7888.92
		66.28	4355.14	4214.38	4117.75	4191.5	4140.63	66.38	5957.64	6003.7	5937.98	5983.38	5958.29	66.43	7566.51	8172.75	7782.47	8071.62	7883.6
		66.18	4116.47	4206.45	4116.47	4184.6	4138.32	66.28	6028.47	5998.9	5937.83	5979.73	5957	66.33	7722.68	8146.28	7783.48	8050.3	7879.47
		--	--	--	--	--	--	66.18	6083.72	5994.04	5937.14	5975.93	5955.25	66.23	7961.54	8122.05	7783.77	8030.84	7874.98
		--	--	--	--	--	--	66.08	5936.02	5989.17	5936.02	5972.02	5953.17	66.13	7933.79	8099.2	7782.94	8012.42	7869.71
		--	--	--	--	--	--							66.03	7761.38	8078.63	7782.23	7995.97	7864.89
		--	--	--	--	--	--							65.93	7900.14	8060.72	7782.32	7981.9	7861.15
		--	--	--	--	--	--							65.83	8027.26	8043.78	7781.77	7968.53	7857.02
		--	--	--	--	--	--							65.73	7937.97	8027.66	7780.62	7955.76	7852.52
		--	--	--	--	--	--							65.63	7779.88	8013.21	7779.88	7944.44	7848.65
		--	--	--	--	--	--
		--	--	--	--	--	--
		--	--	--	--	--	--
		--	--	--	--	--	--
		--	--	--	--	--	--
		--	--	--	--	--	--
		--	--	--	--	--	--
		--	--	--	--	--	--
		--	--	--	--	--	--
		--	--	--	--	--	--
		--	--	--	--	--	--
		--	--	--	--	--	--
		--	--	--	--	--	--
		--	--	--	--	--	--
		--	--	--	--	--	--
		--	--	--	--	--	--
		--	--	--	--	--	--
		--	--	--	--	--	--
		--	--	--	--	--	--
		--	--	--	--	--	--
		--	--	--	--	--	--
		--	--	--	--	--	--
		--	--	--	--	--	--
		--	--	--	--	--	--
		--	--	--	--	--	--
		--	--	--	--	--	--
		--	--	--	--	--	--
		--	--	--	--	--	--
		--	--	--	--	--	--
		--	--	--	--	--	--
		--	--	--	--	--	--
		--	--	--	--	--	--
		--	--	--	--	--	--
		--	--	--	--	--	--
		--	--	--	--	--	--
		--	--	--	--	--	--
		--	--	--	--	--	--
		--	--	--	--	--	--
		--	--	--	--	--	--
		--	--	--	--	--	--
		--	--	--	--	--	--
		--	--	--	--	--	--
		--	--	--	--	--	--
		--	--	--	--	--	--
		--	--	--	--	--	--
		--	--	--	--	--	--
		--	--	--	--	--	--
		--	--	--	--	--	--
		--	--	--	--	--	--
		--	--	--	--	--	--
		--	--	--	--	--	--
		--	--	--	--	--	--
		--	--	--	--	--	--
		--	--	--	--	--	--
		--	--	--	--	--	--
		--	--	--	--	--	--
		--	--	--	--	--	--
		--	--	--	--	--	--
		--	--	--	--	--	--
		--	--	--	--	--	--
		--	--	--	--	--	--
		--	--	--	--	--	--
		--	--	--	--	--	--
		--	--	--	--	--	--
		--	--	--	--	--	--
		--	--	--	--	--	--
		--	--	--	--	--	--
		--	--	--	--	--	--
		--	--	--	--	--	--
		--	--	--	--	--	--
		--	--	--	--	--	--
		--	--	--	--	--	--
		--	--	--	--	--	--
		--	--	--	--	--	--
		--	--	--	--	--	--

## Sheet: Figure2f
x	y1	y2	linear fitting		Exponential fitting
79.9	0.88	1.42	x2	y2	x3	y3
60.1	1.04	2.52	48.7	3.40912	48.7	4.18
48.7	4.18	3.5	48.7312	3.40708	48.7312	4.15675
			48.7625	3.40503	48.7625	4.13366
			48.7937	3.40299	48.7937	4.11073
			48.8249	3.40094	48.8249	4.08797
			48.8562	3.3989	48.8562	4.06537
			48.8874	3.39686	48.8874	4.04292
			48.9186	3.39481	48.9186	4.02064
			48.9498	3.39277	48.9498	3.99851
			48.9811	3.39073	48.9811	3.97653
			49.0123	3.38868	49.0123	3.95471
			49.0435	3.38664	49.0435	3.93305
			49.0748	3.3846	49.0748	3.91153
			49.106	3.38255	49.106	3.89017
			49.1372	3.38051	49.1372	3.86896
			49.1685	3.37847	49.1685	3.8479
			49.1997	3.37642	49.1997	3.82698
			49.2309	3.37438	49.2309	3.80622
			49.2622	3.37234	49.2622	3.7856
			49.2934	3.37029	49.2934	3.76512
			49.3246	3.36825	49.3246	3.74479
			49.3559	3.36621	49.3559	3.7246
			49.3871	3.36416	49.3871	3.70456
			49.4183	3.36212	49.4183	3.68465
			49.4496	3.36008	49.4496	3.66489
			49.4808	3.35803	49.4808	3.64526
			49.512	3.35599	49.512	3.62578
			49.5432	3.35394	49.5432	3.60643
			49.5745	3.3519	49.5745	3.58721
			49.6057	3.34986	49.6057	3.56813
			49.6369	3.34781	49.6369	3.54919
			49.6682	3.34577	49.6682	3.53038
			49.6994	3.34373	49.6994	3.5117
			49.7306	3.34168	49.7306	3.49315
			49.7619	3.33964	49.7619	3.47474
			49.7931	3.3376	49.7931	3.45645
			49.8243	3.33555	49.8243	3.43829
			49.8556	3.33351	49.8556	3.42026
			49.8868	3.33147	49.8868	3.40236
			49.918	3.32942	49.918	3.38458
			49.9492	3.32738	49.9492	3.36693
			49.9805	3.32534	49.9805	3.3494
			50.0117	3.32329	50.0117	3.332
			50.0429	3.32125	50.0429	3.31472
			50.0742	3.31921	50.0742	3.29755
			50.1054	3.31716	50.1054	3.28052
			50.1366	3.31512	50.1366	3.2636
			50.1679	3.31307	50.1679	3.2468
			50.1991	3.31103	50.1991	3.23011
			50.2303	3.30899	50.2303	3.21355
			50.2616	3.30694	50.2616	3.1971
			50.2928	3.3049	50.2928	3.18077
			50.324	3.30286	50.324	3.16455
			50.3553	3.30081	50.3553	3.14845
			50.3865	3.29877	50.3865	3.13246
			50.4177	3.29673	50.4177	3.11658
			50.449	3.29468	50.449	3.10082
			50.4802	3.29264	50.4802	3.08516
			50.5114	3.2906	50.5114	3.06962
			50.5426	3.28855	50.5426	3.05418
			50.5739	3.28651	50.5739	3.03886
			50.6051	3.28447	50.6051	3.02364
			50.6363	3.28242	50.6363	3.00853
			50.6676	3.28038	50.6676	2.99352
			50.6988	3.27834	50.6988	2.97862
			50.73	3.27629	50.73	2.96383
			50.7613	3.27425	50.7613	2.94914
			50.7925	3.27221	50.7925	2.93455
			50.8237	3.27016	50.8237	2.92007
			50.855	3.26812	50.855	2.90569
			50.8862	3.26607	50.8862	2.89141
			50.9174	3.26403	50.9174	2.87723
			50.9487	3.26199	50.9487	2.86315
			50.9799	3.25994	50.9799	2.84917
			51.0111	3.2579	51.0111	2.83528
			51.0423	3.25586	51.0423	2.8215
			51.0736	3.25381	51.0736	2.80781
			51.1048	3.25177	51.1048	2.79422
			51.136	3.24973	51.136	2.78072
			51.1673	3.24768	51.1673	2.76732
			51.1985	3.24564	51.1985	2.75401
			51.2297	3.2436	51.2297	2.7408
			51.261	3.24155	51.261	2.72768
			51.2922	3.23951	51.2922	2.71465
			51.3234	3.23747	51.3234	2.70172
			51.3546	3.23542	51.3546	2.68887
			51.3859	3.23338	51.3859	2.67612
			51.4171	3.23134	51.4171	2.66345
			51.4483	3.22929	51.4483	2.65088
			51.4796	3.22725	51.4796	2.63839
			51.5108	3.22521	51.5108	2.62599
			51.542	3.22316	51.542	2.61368
			51.5733	3.22112	51.5733	2.60146
			51.6045	3.21907	51.6045	2.58932
			51.6357	3.21703	51.6357	2.57726
			51.667	3.21499	51.667	2.5653
			51.6982	3.21294	51.6982	2.55341
			51.7294	3.2109	51.7294	2.54161
			51.7607	3.20886	51.7607	2.52989
			51.7919	3.20681	51.7919	2.51826
			51.8231	3.20477	51.8231	2.5067
			51.8543	3.20273	51.8543	2.49523
			51.8856	3.20068	51.8856	2.48384
			51.9168	3.19864	51.9168	2.47253
			51.9481	3.1966	51.9481	2.4613
			51.9793	3.19455	51.9793	2.45015
			52.0105	3.19251	52.0105	2.43907
			52.0417	3.19047	52.0417	2.42808
			52.073	3.18842	52.073	2.41716
			52.1042	3.18638	52.1042	2.40632
			52.1354	3.18434	52.1354	2.39555
			52.1667	3.18229	52.1667	2.38486
			52.1979	3.18025	52.1979	2.37425
			52.2291	3.1782	52.2291	2.36371
			52.2604	3.17616	52.2604	2.35324
			52.2916	3.17412	52.2916	2.34285
			52.3228	3.17207	52.3228	2.33254
			52.3541	3.17003	52.3541	2.32229
			52.3853	3.16799	52.3853	2.31212
			52.4165	3.16594	52.4165	2.30201
			52.4477	3.1639	52.4477	2.29198
			52.479	3.16186	52.479	2.28202
			52.5102	3.15981	52.5102	2.27213
			52.5414	3.15777	52.5414	2.26231
			52.5727	3.15573	52.5727	2.25256
			52.6039	3.15368	52.6039	2.24288
			52.6351	3.15164	52.6351	2.23326
			52.6664	3.1496	52.6664	2.22372
			52.6976	3.14755	52.6976	2.21424
			52.7288	3.14551	52.7288	2.20482
			52.7601	3.14347	52.7601	2.19548
			52.7913	3.14142	52.7913	2.1862
			52.8225	3.13938	52.8225	2.17698
			52.8537	3.13734	52.8537	2.16783
			52.885	3.13529	52.885	2.15874
			52.9162	3.13325	52.9162	2.14972
			52.9475	3.1312	52.9475	2.14076
			52.9787	3.12916	52.9787	2.13187
			53.0099	3.12712	53.0099	2.12303
			53.0411	3.12507	53.0411	2.11426
			53.0724	3.12303	53.0724	2.10555
			53.1036	3.12099	53.1036	2.09691
			53.1348	3.11894	53.1348	2.08832
			53.1661	3.1169	53.1661	2.07979
			53.1973	3.11486	53.1973	2.07133
			53.2285	3.11281	53.2285	2.06292
			53.2598	3.11077	53.2598	2.05457
			53.291	3.10873	53.291	2.04628
			53.3222	3.10668	53.3222	2.03805
			53.3535	3.10464	53.3535	2.02988
			53.3847	3.1026	53.3847	2.02176
			53.4159	3.10055	53.4159	2.01371
			53.4472	3.09851	53.4472	2.00571
			53.4784	3.09647	53.4784	1.99776
			53.5096	3.09442	53.5096	1.98987
			53.5408	3.09238	53.5408	1.98204
			53.5721	3.09033	53.5721	1.97426
			53.6033	3.08829	53.6033	1.96654
			53.6345	3.08625	53.6345	1.95887
			53.6658	3.0842	53.6658	1.95125
			53.697	3.08216	53.697	1.94369
			53.7282	3.08012	53.7282	1.93618
			53.7595	3.07807	53.7595	1.92873
			53.7907	3.07603	53.7907	1.92132
			53.8219	3.07399	53.8219	1.91397
			53.8531	3.07194	53.8531	1.90667
			53.8844	3.0699	53.8844	1.89943
			53.9156	3.06786	53.9156	1.89223
			53.9468	3.06581	53.9468	1.88508
			53.9781	3.06377	53.9781	1.87799
			54.0093	3.06173	54.0093	1.87094
			54.0405	3.05968	54.0405	1.86395
			54.0718	3.05764	54.0718	1.857
			54.103	3.0556	54.103	1.8501
			54.1342	3.05355	54.1342	1.84325
			54.1655	3.05151	54.1655	1.83645
			54.1967	3.04947	54.1967	1.8297
			54.2279	3.04742	54.2279	1.82299
			54.2592	3.04538	54.2592	1.81633
			54.2904	3.04333	54.2904	1.80972
			54.3216	3.04129	54.3216	1.80316
			54.3528	3.03925	54.3528	1.79664
			54.3841	3.0372	54.3841	1.79016
			54.4153	3.03516	54.4153	1.78374
			54.4466	3.03312	54.4466	1.77735
			54.4778	3.03107	54.4778	1.77102
			54.509	3.02903	54.509	1.76472
			54.5402	3.02699	54.5402	1.75848
			54.5715	3.02494	54.5715	1.75227
			54.6027	3.0229	54.6027	1.74611
			54.6339	3.02086	54.6339	1.73999
			54.6652	3.01881	54.6652	1.73392
			54.6964	3.01677	54.6964	1.72789
			54.7276	3.01473	54.7276	1.7219
			54.7589	3.01268	54.7589	1.71595
			54.7901	3.01064	54.7901	1.71005
			54.8213	3.0086	54.8213	1.70418
			54.8526	3.00655	54.8526	1.69836
			54.8838	3.00451	54.8838	1.69258
			54.915	3.00246	54.915	1.68684
			54.9462	3.00042	54.9462	1.68114
			54.9775	2.99838	54.9775	1.67548
			55.0087	2.99633	55.0087	1.66986
			55.0399	2.99429	55.0399	1.66428
			55.0712	2.99225	55.0712	1.65874
			55.1024	2.9902	55.1024	1.65323
			55.1336	2.98816	55.1336	1.64777
			55.1649	2.98612	55.1649	1.64235
			55.1961	2.98407	55.1961	1.63696
			55.2273	2.98203	55.2273	1.63161
			55.2586	2.97999	55.2586	1.6263
			55.2898	2.97794	55.2898	1.62103
			55.321	2.9759	55.321	1.61579
			55.3522	2.97386	55.3522	1.61059
			55.3835	2.97181	55.3835	1.60543
			55.4147	2.96977	55.4147	1.6003
			55.446	2.96773	55.446	1.59521
			55.4772	2.96568	55.4772	1.59015
			55.5084	2.96364	55.5084	1.58513
			55.5396	2.9616	55.5396	1.58015
			55.5709	2.95955	55.5709	1.5752
			55.6021	2.95751	55.6021	1.57029
			55.6333	2.95546	55.6333	1.56541
			55.6646	2.95342	55.6646	1.56056
			55.6958	2.95138	55.6958	1.55575
			55.727	2.94933	55.727	1.55097
			55.7583	2.94729	55.7583	1.54623
			55.7895	2.94525	55.7895	1.54152
			55.8207	2.9432	55.8207	1.53684
			55.852	2.94116	55.852	1.5322
			55.8832	2.93912	55.8832	1.52759
			55.9144	2.93707	55.9144	1.52301
			55.9457	2.93503	55.9457	1.51846
			55.9769	2.93299	55.9769	1.51395
			56.0081	2.93094	56.0081	1.50946
			56.0393	2.9289	56.0393	1.50501
			56.0706	2.92686	56.0706	1.50059
			56.1018	2.92481	56.1018	1.4962
			56.133	2.92277	56.133	1.49184
			56.1643	2.92073	56.1643	1.48752
			56.1955	2.91868	56.1955	1.48322
			56.2267	2.91664	56.2267	1.47895
			56.258	2.91459	56.258	1.47472
			56.2892	2.91255	56.2892	1.47051
			56.3204	2.91051	56.3204	1.46633
			56.3516	2.90846	56.3516	1.46219
			56.3829	2.90642	56.3829	1.45807
			56.4141	2.90438	56.4141	1.45398
			56.4453	2.90233	56.4453	1.44992
			56.4766	2.90029	56.4766	1.44588
			56.5078	2.89825	56.5078	1.44188
			56.539	2.8962	56.539	1.43791
			56.5703	2.89416	56.5703	1.43396
			56.6015	2.89212	56.6015	1.43004
			56.6327	2.89007	56.6327	1.42615
			56.664	2.88803	56.664	1.42228
			56.6952	2.88599	56.6952	1.41844
			56.7264	2.88394	56.7264	1.41463
			56.7577	2.8819	56.7577	1.41085
			56.7889	2.87986	56.7889	1.40709
			56.8201	2.87781	56.8201	1.40336
			56.8513	2.87577	56.8513	1.39966
			56.8826	2.87373	56.8826	1.39598
			56.9138	2.87168	56.9138	1.39233
			56.9451	2.86964	56.9451	1.3887
			56.9763	2.86759	56.9763	1.3851
			57.0075	2.86555	57.0075	1.38152
			57.0387	2.86351	57.0387	1.37797
			57.07	2.86146	57.07	1.37445
			57.1012	2.85942	57.1012	1.37094
			57.1324	2.85738	57.1324	1.36747
			57.1637	2.85533	57.1637	1.36402
			57.1949	2.85329	57.1949	1.36059
			57.2261	2.85125	57.2261	1.35719
			57.2574	2.8492	57.2574	1.35381
			57.2886	2.84716	57.2886	1.35045
			57.3198	2.84512	57.3198	1.34712
			57.3511	2.84307	57.3511	1.34381
			57.3823	2.84103	57.3823	1.34053
			57.4135	2.83899	57.4135	1.33726
			57.4447	2.83694	57.4447	1.33402
			57.476	2.8349	57.476	1.33081
			57.5072	2.83286	57.5072	1.32761
			57.5384	2.83081	57.5384	1.32444
			57.5697	2.82877	57.5697	1.32129
			57.6009	2.82672	57.6009	1.31817
			57.6321	2.82468	57.6321	1.31506
			57.6634	2.82264	57.6634	1.31198
			57.6946	2.82059	57.6946	1.30892
			57.7258	2.81855	57.7258	1.30588
			57.7571	2.81651	57.7571	1.30286
			57.7883	2.81446	57.7883	1.29986
			57.8195	2.81242	57.8195	1.29689
			57.8507	2.81038	57.8507	1.29393
			57.882	2.80833	57.882	1.291
			57.9132	2.80629	57.9132	1.28809
			57.9444	2.80425	57.9444	1.28519
			57.9757	2.8022	57.9757	1.28232
			58.0069	2.80016	58.0069	1.27947
			58.0381	2.79812	58.0381	1.27664
			58.0694	2.79607	58.0694	1.27382
			58.1006	2.79403	58.1006	1.27103
			58.1318	2.79199	58.1318	1.26826
			58.1631	2.78994	58.1631	1.2655
			58.1943	2.7879	58.1943	1.26277
			58.2255	2.78586	58.2255	1.26006
			58.2568	2.78381	58.2568	1.25736
			58.288	2.78177	58.288	1.25468
			58.3192	2.77972	58.3192	1.25203
			58.3505	2.77768	58.3505	1.24939
			58.3817	2.77564	58.3817	1.24677
			58.4129	2.77359	58.4129	1.24416
			58.4441	2.77155	58.4441	1.24158
			58.4754	2.76951	58.4754	1.23902
			58.5066	2.76746	58.5066	1.23647
			58.5378	2.76542	58.5378	1.23394
			58.5691	2.76338	58.5691	1.23143
			58.6003	2.76133	58.6003	1.22893
			58.6315	2.75929	58.6315	1.22646
			58.6628	2.75725	58.6628	1.224
			58.694	2.7552	58.694	1.22156
			58.7252	2.75316	58.7252	1.21913
			58.7565	2.75112	58.7565	1.21672
			58.7877	2.74907	58.7877	1.21433
			58.8189	2.74703	58.8189	1.21196
			58.8501	2.74499	58.8501	1.2096
			58.8814	2.74294	58.8814	1.20726
			58.9126	2.7409	58.9126	1.20494
			58.9438	2.73885	58.9438	1.20263
			58.9751	2.73681	58.9751	1.20034
			59.0063	2.73477	59.0063	1.19806
			59.0375	2.73272	59.0375	1.19581
			59.0688	2.73068	59.0688	1.19356
			59.1	2.72864	59.1	1.19133
			59.1312	2.72659	59.1312	1.18912
			59.1625	2.72455	59.1625	1.18693
			59.1937	2.72251	59.1937	1.18475
			59.2249	2.72046	59.2249	1.18258
			59.2562	2.71842	59.2562	1.18043
			59.2874	2.71638	59.2874	1.1783
			59.3186	2.71433	59.3186	1.17618
			59.3499	2.71229	59.3499	1.17407
			59.3811	2.71025	59.3811	1.17198
			59.4123	2.7082	59.4123	1.1699
			59.4435	2.70616	59.4435	1.16784
			59.4748	2.70412	59.4748	1.1658
			59.506	2.70207	59.506	1.16376
			59.5372	2.70003	59.5372	1.16175
			59.5685	2.69799	59.5685	1.15974
			59.5997	2.69594	59.5997	1.15775
			59.6309	2.6939	59.6309	1.15578
			59.6622	2.69185	59.6622	1.15382
			59.6934	2.68981	59.6934	1.15187
			59.7246	2.68777	59.7246	1.14994
			59.7559	2.68572	59.7559	1.14802
			59.7871	2.68368	59.7871	1.14611
			59.8183	2.68164	59.8183	1.14422
			59.8496	2.67959	59.8496	1.14234
			59.8808	2.67755	59.8808	1.14047
			59.912	2.67551	59.912	1.13861
			59.9432	2.67346	59.9432	1.13677
			59.9745	2.67142	59.9745	1.13495
			60.0057	2.66938	60.0057	1.13313
			60.0369	2.66733	60.0369	1.13133
			60.0682	2.66529	60.0682	1.12954
			60.0994	2.66325	60.0994	1.12776
			60.1306	2.6612	60.1306	1.126
			60.1619	2.65916	60.1619	1.12425
			60.1931	2.65712	60.1931	1.12251
			60.2243	2.65507	60.2243	1.12078
			60.2556	2.65303	60.2556	1.11907
			60.2868	2.65098	60.2868	1.11736
			60.318	2.64894	60.318	1.11567
			60.3492	2.6469	60.3492	1.11399
			60.3805	2.64485	60.3805	1.11233
			60.4117	2.64281	60.4117	1.11067
			60.4429	2.64077	60.4429	1.10903
			60.4742	2.63872	60.4742	1.10739
			60.5054	2.63668	60.5054	1.10577
			60.5366	2.63464	60.5366	1.10416
			60.5679	2.63259	60.5679	1.10256
			60.5991	2.63055	60.5991	1.10098
			60.6303	2.62851	60.6303	1.0994
			60.6616	2.62646	60.6616	1.09784
			60.6928	2.62442	60.6928	1.09628
			60.724	2.62238	60.724	1.09474
			60.7553	2.62033	60.7553	1.09321
			60.7865	2.61829	60.7865	1.09169
			60.8177	2.61625	60.8177	1.09018
			60.849	2.6142	60.849	1.08868
			60.8802	2.61216	60.8802	1.08719
			60.9114	2.61012	60.9114	1.08571
			60.9426	2.60807	60.9426	1.08424
			60.9739	2.60603	60.9739	1.08279
			61.0051	2.60398	61.0051	1.08134
			61.0363	2.60194	61.0363	1.0799
			61.0676	2.5999	61.0676	1.07847
			61.0988	2.59785	61.0988	1.07706
			61.13	2.59581	61.13	1.07565
			61.1613	2.59377	61.1613	1.07425
			61.1925	2.59172	61.1925	1.07286
			61.2237	2.58968	61.2237	1.07149
			61.255	2.58764	61.255	1.07012
			61.2862	2.58559	61.2862	1.06876
			61.3174	2.58355	61.3174	1.06741
			61.3486	2.58151	61.3486	1.06607
			61.3799	2.57946	61.3799	1.06474
			61.4111	2.57742	61.4111	1.06342
			61.4423	2.57538	61.4423	1.06211
			61.4736	2.57333	61.4736	1.06081
			61.5048	2.57129	61.5048	1.05951
			61.536	2.56925	61.536	1.05823
			61.5673	2.5672	61.5673	1.05696
			61.5985	2.56516	61.5985	1.05569
			61.6297	2.56311	61.6297	1.05443
			61.661	2.56107	61.661	1.05319
			61.6922	2.55903	61.6922	1.05195
			61.7234	2.55698	61.7234	1.05072
			61.7546	2.55494	61.7546	1.04949
			61.7859	2.5529	61.7859	1.04828
			61.8171	2.55085	61.8171	1.04708
			61.8484	2.54881	61.8484	1.04588
			61.8796	2.54677	61.8796	1.04469
			61.9108	2.54472	61.9108	1.04351
			61.942	2.54268	61.942	1.04234
			61.9733	2.54064	61.9733	1.04118
			62.0045	2.53859	62.0045	1.04002
			62.0357	2.53655	62.0357	1.03888
			62.067	2.53451	62.067	1.03774
			62.0982	2.53246	62.0982	1.03661
			62.1294	2.53042	62.1294	1.03549
			62.1607	2.52838	62.1607	1.03437
			62.1919	2.52633	62.1919	1.03326
			62.2231	2.52429	62.2231	1.03217
			62.2544	2.52225	62.2544	1.03107
			62.2856	2.5202	62.2856	1.02999
			62.3168	2.51816	62.3168	1.02891
			62.3481	2.51611	62.3481	1.02785
			62.3793	2.51407	62.3793	1.02679
			62.4105	2.51203	62.4105	1.02573
			62.4417	2.50998	62.4417	1.02469
			62.473	2.50794	62.473	1.02365
			62.5042	2.5059	62.5042	1.02262
			62.5354	2.50385	62.5354	1.02159
			62.5667	2.50181	62.5667	1.02058
			62.5979	2.49977	62.5979	1.01957
			62.6291	2.49772	62.6291	1.01856
			62.6604	2.49568	62.6604	1.01757
			62.6916	2.49364	62.6916	1.01658
			62.7228	2.49159	62.7228	1.0156
			62.754	2.48955	62.754	1.01462
			62.7853	2.48751	62.7853	1.01366
			62.8165	2.48546	62.8165	1.01269
			62.8477	2.48342	62.8477	1.01174
			62.879	2.48138	62.879	1.01079
			62.9102	2.47933	62.9102	1.00985
			62.9414	2.47729	62.9414	1.00892
			62.9727	2.47524	62.9727	1.00799
			63.0039	2.4732	63.0039	1.00707
			63.0351	2.47116	63.0351	1.00615
			63.0664	2.46911	63.0664	1.00525
			63.0976	2.46707	63.0976	1.00434
			63.1288	2.46503	63.1288	1.00345
			63.1601	2.46298	63.1601	1.00256
			63.1913	2.46094	63.1913	1.00168
			63.2225	2.4589	63.2225	1.0008
			63.2537	2.45685	63.2537	0.99993
			63.285	2.45481	63.285	0.99907
			63.3162	2.45277	63.3162	0.99821
			63.3475	2.45072	63.3475	0.99736
			63.3787	2.44868	63.3787	0.99651
			63.4099	2.44664	63.4099	0.99567
			63.4411	2.44459	63.4411	0.99483
			63.4724	2.44255	63.4724	0.99401
			63.5036	2.44051	63.5036	0.99318
			63.5348	2.43846	63.5348	0.99237
			63.5661	2.43642	63.5661	0.99156
			63.5973	2.43438	63.5973	0.99075
			63.6285	2.43233	63.6285	0.98995
			63.6598	2.43029	63.6598	0.98916
			63.691	2.42824	63.691	0.98837
			63.7222	2.4262	63.7222	0.98759
			63.7535	2.42416	63.7535	0.98681
			63.7847	2.42211	63.7847	0.98604
			63.8159	2.42007	63.8159	0.98527
			63.8471	2.41803	63.8471	0.98451
			63.8784	2.41598	63.8784	0.98375
			63.9096	2.41394	63.9096	0.983
			63.9408	2.4119	63.9408	0.98226
			63.9721	2.40985	63.9721	0.98152
			64.0033	2.40781	64.0033	0.98078
			64.0345	2.40577	64.0345	0.98005
			64.0658	2.40372	64.0658	0.97933
			64.097	2.40168	64.097	0.97861
			64.1282	2.39964	64.1282	0.9779
			64.1595	2.39759	64.1595	0.97719
			64.1907	2.39555	64.1907	0.97648
			64.2219	2.39351	64.2219	0.97578
			64.2532	2.39146	64.2532	0.97509
			64.2844	2.38942	64.2844	0.9744
			64.3156	2.38737	64.3156	0.97371
			64.3469	2.38533	64.3469	0.97303
			64.3781	2.38329	64.3781	0.97236
			64.4093	2.38124	64.4093	0.97169
			64.4405	2.3792	64.4405	0.97102
			64.4718	2.37716	64.4718	0.97036
			64.503	2.37511	64.503	0.96971
			64.5342	2.37307	64.5342	0.96906
			64.5655	2.37103	64.5655	0.96841
			64.5967	2.36898	64.5967	0.96777
			64.6279	2.36694	64.6279	0.96713
			64.6592	2.3649	64.6592	0.96649
			64.6904	2.36285	64.6904	0.96587
			64.7216	2.36081	64.7216	0.96524
			64.7528	2.35877	64.7528	0.96462
			64.7841	2.35672	64.7841	0.96401
			64.8153	2.35468	64.8153	0.96339
			64.8465	2.35264	64.8465	0.96279
			64.8778	2.35059	64.8778	0.96218
			64.909	2.34855	64.909	0.96159
			64.9402	2.34651	64.9402	0.96099
			64.9715	2.34446	64.9715	0.9604
			65.0027	2.34242	65.0027	0.95981
			65.0339	2.34037	65.0339	0.95923
			65.0652	2.33833	65.0652	0.95866
			65.0964	2.33629	65.0964	0.95808
			65.1276	2.33424	65.1276	0.95751
			65.1589	2.3322	65.1589	0.95695
			65.1901	2.33016	65.1901	0.95638
			65.2213	2.32811	65.2213	0.95583
			65.2525	2.32607	65.2525	0.95527
			65.2838	2.32403	65.2838	0.95472
			65.315	2.32198	65.315	0.95418
			65.3462	2.31994	65.3462	0.95363
			65.3775	2.3179	65.3775	0.9531
			65.4087	2.31585	65.4087	0.95256
			65.4399	2.31381	65.4399	0.95203
			65.4712	2.31177	65.4712	0.9515
			65.5024	2.30972	65.5024	0.95098
			65.5336	2.30768	65.5336	0.95046
			65.5649	2.30564	65.5649	0.94994
			65.5961	2.30359	65.5961	0.94943
			65.6273	2.30155	65.6273	0.94892
			65.6586	2.29951	65.6586	0.94842
			65.6898	2.29746	65.6898	0.94792
			65.721	2.29542	65.721	0.94742
			65.7523	2.29337	65.7523	0.94692
			65.7835	2.29133	65.7835	0.94643
			65.8147	2.28929	65.8147	0.94594
			65.846	2.28724	65.846	0.94546
			65.8772	2.2852	65.8772	0.94498
			65.9084	2.28316	65.9084	0.9445
			65.9396	2.28111	65.9396	0.94403
			65.9709	2.27907	65.9709	0.94356
			66.0021	2.27703	66.0021	0.94309
			66.0333	2.27498	66.0333	0.94263
			66.0646	2.27294	66.0646	0.94216
			66.0958	2.2709	66.0958	0.94171
			66.127	2.26885	66.127	0.94125
			66.1583	2.26681	66.1583	0.9408
			66.1895	2.26477	66.1895	0.94035
			66.2207	2.26272	66.2207	0.93991
			66.2519	2.26068	66.2519	0.93947
			66.2832	2.25864	66.2832	0.93903
			66.3144	2.25659	66.3144	0.93859
			66.3457	2.25455	66.3457	0.93816
			66.3769	2.2525	66.3769	0.93773
			66.4081	2.25046	66.4081	0.9373
			66.4393	2.24842	66.4393	0.93688
			66.4706	2.24637	66.4706	0.93646
			66.5018	2.24433	66.5018	0.93604
			66.533	2.24229	66.533	0.93563
			66.5643	2.24024	66.5643	0.93522
			66.5955	2.2382	66.5955	0.93481
			66.6267	2.23616	66.6267	0.9344
			66.658	2.23411	66.658	0.934
			66.6892	2.23207	66.6892	0.9336
			66.7204	2.23003	66.7204	0.9332
			66.7516	2.22798	66.7516	0.93281
			66.7829	2.22594	66.7829	0.93242
			66.8141	2.2239	66.8141	0.93203
			66.8453	2.22185	66.8453	0.93164
			66.8766	2.21981	66.8766	0.93126
			66.9078	2.21777	66.9078	0.93088
			66.939	2.21572	66.939	0.9305
			66.9703	2.21368	66.9703	0.93012
			67.0015	2.21164	67.0015	0.92975
			67.0327	2.20959	67.0327	0.92938
			67.064	2.20755	67.064	0.92901
			67.0952	2.2055	67.0952	0.92865
			67.1264	2.20346	67.1264	0.92828
			67.1577	2.20142	67.1577	0.92792
			67.1889	2.19937	67.1889	0.92757
			67.2201	2.19733	67.2201	0.92721
			67.2514	2.19529	67.2514	0.92686
			67.2826	2.19324	67.2826	0.92651
			67.3138	2.1912	67.3138	0.92616
			67.3451	2.18916	67.3451	0.92582
			67.3763	2.18711	67.3763	0.92547
			67.4075	2.18507	67.4075	0.92513
			67.4387	2.18303	67.4387	0.9248
			67.47	2.18098	67.47	0.92446
			67.5012	2.17894	67.5012	0.92413
			67.5324	2.1769	67.5324	0.9238
			67.5637	2.17485	67.5637	0.92347
			67.5949	2.17281	67.5949	0.92314
			67.6261	2.17077	67.6261	0.92282
			67.6574	2.16872	67.6574	0.9225
			67.6886	2.16668	67.6886	0.92218
			67.7198	2.16463	67.7198	0.92186
			67.7511	2.16259	67.7511	0.92155
			67.7823	2.16055	67.7823	0.92123
			67.8135	2.1585	67.8135	0.92092
			67.8447	2.15646	67.8447	0.92062
			67.876	2.15442	67.876	0.92031
			67.9072	2.15237	67.9072	0.92001
			67.9384	2.15033	67.9384	0.9197
			67.9697	2.14829	67.9697	0.9194
			68.0009	2.14624	68.0009	0.91911
			68.0321	2.1442	68.0321	0.91881
			68.0634	2.14216	68.0634	0.91852
			68.0946	2.14011	68.0946	0.91823
			68.1258	2.13807	68.1258	0.91794
			68.1571	2.13603	68.1571	0.91765
			68.1883	2.13398	68.1883	0.91737
			68.2195	2.13194	68.2195	0.91708
			68.2507	2.1299	68.2507	0.9168
			68.282	2.12785	68.282	0.91652
			68.3132	2.12581	68.3132	0.91625
			68.3444	2.12377	68.3444	0.91597
			68.3757	2.12172	68.3757	0.9157
			68.4069	2.11968	68.4069	0.91543
			68.4381	2.11763	68.4381	0.91516
			68.4694	2.11559	68.4694	0.91489
			68.5006	2.11355	68.5006	0.91462
			68.5318	2.1115	68.5318	0.91436
			68.5631	2.10946	68.5631	0.9141
			68.5943	2.10742	68.5943	0.91384
			68.6255	2.10537	68.6255	0.91358
			68.6568	2.10333	68.6568	0.91332
			68.688	2.10129	68.688	0.91307
			68.7192	2.09924	68.7192	0.91282
			68.7505	2.0972	68.7505	0.91256
			68.7817	2.09516	68.7817	0.91232
			68.8129	2.09311	68.8129	0.91207
			68.8441	2.09107	68.8441	0.91182
			68.8754	2.08903	68.8754	0.91158
			68.9066	2.08698	68.9066	0.91134
			68.9378	2.08494	68.9378	0.9111
			68.9691	2.0829	68.9691	0.91086
			69.0003	2.08085	69.0003	0.91062
			69.0315	2.07881	69.0315	0.91038
			69.0628	2.07676	69.0628	0.91015
			69.094	2.07472	69.094	0.90992
			69.1252	2.07268	69.1252	0.90969
			69.1565	2.07063	69.1565	0.90946
			69.1877	2.06859	69.1877	0.90923
			69.2189	2.06655	69.2189	0.909
			69.2502	2.0645	69.2502	0.90878
			69.2814	2.06246	69.2814	0.90856
			69.3126	2.06042	69.3126	0.90834
			69.3438	2.05837	69.3438	0.90812
			69.3751	2.05633	69.3751	0.9079
			69.4063	2.05429	69.4063	0.90768
			69.4375	2.05224	69.4375	0.90747
			69.4688	2.0502	69.4688	0.90725
			69.5	2.04816	69.5	0.90704
			69.5312	2.04611	69.5312	0.90683
			69.5625	2.04407	69.5625	0.90662
			69.5937	2.04203	69.5937	0.90642
			69.6249	2.03998	69.6249	0.90621
			69.6562	2.03794	69.6562	0.90601
			69.6874	2.0359	69.6874	0.9058
			69.7186	2.03385	69.7186	0.9056
			69.7498	2.03181	69.7498	0.9054
			69.7811	2.02976	69.7811	0.9052
			69.8123	2.02772	69.8123	0.905
			69.8435	2.02568	69.8435	0.90481
			69.8748	2.02363	69.8748	0.90461
			69.906	2.02159	69.906	0.90442
			69.9372	2.01955	69.9372	0.90423
			69.9685	2.0175	69.9685	0.90404
			69.9997	2.01546	69.9997	0.90385
			70.0309	2.01342	70.0309	0.90366
			70.0622	2.01137	70.0622	0.90347
			70.0934	2.00933	70.0934	0.90329
			70.1246	2.00729	70.1246	0.9031
			70.1559	2.00524	70.1559	0.90292
			70.1871	2.0032	70.1871	0.90274
			70.2183	2.00116	70.2183	0.90256
			70.2495	1.99911	70.2495	0.90238
			70.2808	1.99707	70.2808	0.9022
			70.312	1.99503	70.312	0.90203
			70.3432	1.99298	70.3432	0.90185
			70.3745	1.99094	70.3745	0.90168
			70.4057	1.98889	70.4057	0.90151
			70.4369	1.98685	70.4369	0.90133
			70.4682	1.98481	70.4682	0.90116
			70.4994	1.98276	70.4994	0.901
			70.5306	1.98072	70.5306	0.90083
			70.5619	1.97868	70.5619	0.90066
			70.5931	1.97663	70.5931	0.9005
			70.6243	1.97459	70.6243	0.90033
			70.6556	1.97255	70.6556	0.90017
			70.6868	1.9705	70.6868	0.90001
			70.718	1.96846	70.718	0.89985
			70.7493	1.96642	70.7493	0.89969
			70.7805	1.96437	70.7805	0.89953
			70.8117	1.96233	70.8117	0.89937
			70.8429	1.96029	70.8429	0.89921
			70.8742	1.95824	70.8742	0.89906
			70.9054	1.9562	70.9054	0.8989
			70.9366	1.95416	70.9366	0.89875
			70.9679	1.95211	70.9679	0.8986
			70.9991	1.95007	70.9991	0.89845
			71.0303	1.94803	71.0303	0.8983
			71.0616	1.94598	71.0616	0.89815
			71.0928	1.94394	71.0928	0.898
			71.124	1.94189	71.124	0.89785
			71.1553	1.93985	71.1553	0.89771
			71.1865	1.93781	71.1865	0.89756
			71.2177	1.93576	71.2177	0.89742
			71.2489	1.93372	71.2489	0.89728
			71.2802	1.93168	71.2802	0.89714
			71.3114	1.92963	71.3114	0.897
			71.3426	1.92759	71.3426	0.89686
			71.3739	1.92555	71.3739	0.89672
			71.4051	1.9235	71.4051	0.89658
			71.4363	1.92146	71.4363	0.89644
			71.4676	1.91942	71.4676	0.89631
			71.4988	1.91737	71.4988	0.89617
			71.53	1.91533	71.53	0.89604
			71.5613	1.91329	71.5613	0.89591
			71.5925	1.91124	71.5925	0.89577
			71.6237	1.9092	71.6237	0.89564
			71.6549	1.90716	71.6549	0.89551
			71.6862	1.90511	71.6862	0.89538
			71.7174	1.90307	71.7174	0.89525
			71.7486	1.90102	71.7486	0.89513
			71.7799	1.89898	71.7799	0.895
			71.8111	1.89694	71.8111	0.89488
			71.8423	1.89489	71.8423	0.89475
			71.8736	1.89285	71.8736	0.89463
			71.9048	1.89081	71.9048	0.8945
			71.936	1.88876	71.936	0.89438
			71.9673	1.88672	71.9673	0.89426
			71.9985	1.88468	71.9985	0.89414
			72.0297	1.88263	72.0297	0.89402
			72.061	1.88059	72.061	0.8939
			72.0922	1.87855	72.0922	0.89378
			72.1234	1.8765	72.1234	0.89367
			72.1547	1.87446	72.1547	0.89355
			72.1859	1.87242	72.1859	0.89343
			72.2171	1.87037	72.2171	0.89332
			72.2484	1.86833	72.2484	0.89321
			72.2796	1.86629	72.2796	0.89309
			72.3108	1.86424	72.3108	0.89298
			72.342	1.8622	72.342	0.89287
			72.3733	1.86016	72.3733	0.89276
			72.4045	1.85811	72.4045	0.89265
			72.4357	1.85607	72.4357	0.89254
			72.467	1.85402	72.467	0.89243
			72.4982	1.85198	72.4982	0.89232
			72.5294	1.84994	72.5294	0.89222
			72.5607	1.84789	72.5607	0.89211
			72.5919	1.84585	72.5919	0.89201
			72.6231	1.84381	72.6231	0.8919
			72.6543	1.84176	72.6543	0.8918
			72.6856	1.83972	72.6856	0.8917
			72.7168	1.83768	72.7168	0.89159
			72.7481	1.83563	72.7481	0.89149
			72.7793	1.83359	72.7793	0.89139
			72.8105	1.83155	72.8105	0.89129
			72.8417	1.8295	72.8417	0.89119
			72.873	1.82746	72.873	0.89109
			72.9042	1.82542	72.9042	0.89099
			72.9354	1.82337	72.9354	0.8909
			72.9667	1.82133	72.9667	0.8908
			72.9979	1.81929	72.9979	0.8907
			73.0291	1.81724	73.0291	0.89061
			73.0604	1.8152	73.0604	0.89051
			73.0916	1.81315	73.0916	0.89042
			73.1228	1.81111	73.1228	0.89033
			73.154	1.80907	73.154	0.89023
			73.1853	1.80702	73.1853	0.89014
			73.2165	1.80498	73.2165	0.89005
			73.2477	1.80294	73.2477	0.88996
			73.279	1.80089	73.279	0.88987
			73.3102	1.79885	73.3102	0.88978
			73.3414	1.79681	73.3414	0.88969
			73.3727	1.79476	73.3727	0.8896
			73.4039	1.79272	73.4039	0.88951
			73.4351	1.79068	73.4351	0.88943
			73.4664	1.78863	73.4664	0.88934
			73.4976	1.78659	73.4976	0.88926
			73.5288	1.78455	73.5288	0.88917
			73.5601	1.7825	73.5601	0.88909
			73.5913	1.78046	73.5913	0.889
			73.6225	1.77842	73.6225	0.88892
			73.6538	1.77637	73.6538	0.88884
			73.685	1.77433	73.685	0.88875
			73.7162	1.77229	73.7162	0.88867
			73.7475	1.77024	73.7475	0.88859
			73.7787	1.7682	73.7787	0.88851
			73.8099	1.76615	73.8099	0.88843
			73.8411	1.76411	73.8411	0.88835
			73.8724	1.76207	73.8724	0.88827
			73.9036	1.76002	73.9036	0.88819
			73.9348	1.75798	73.9348	0.88812
			73.9661	1.75594	73.9661	0.88804
			73.9973	1.75389	73.9973	0.88796
			74.0285	1.75185	74.0285	0.88789
			74.0598	1.74981	74.0598	0.88781
			74.091	1.74776	74.091	0.88774
			74.1222	1.74572	74.1222	0.88766
			74.1535	1.74368	74.1535	0.88759
			74.1847	1.74163	74.1847	0.88751
			74.2159	1.73959	74.2159	0.88744
			74.2472	1.73755	74.2472	0.88737
			74.2784	1.7355	74.2784	0.8873
			74.3096	1.73346	74.3096	0.88723
			74.3408	1.73142	74.3408	0.88715
			74.3721	1.72937	74.3721	0.88708
			74.4033	1.72733	74.4033	0.88701
			74.4345	1.72528	74.4345	0.88694
			74.4658	1.72324	74.4658	0.88688
			74.497	1.7212	74.497	0.88681
			74.5282	1.71915	74.5282	0.88674
			74.5595	1.71711	74.5595	0.88667
			74.5907	1.71507	74.5907	0.88661
			74.6219	1.71302	74.6219	0.88654
			74.6531	1.71098	74.6531	0.88647
			74.6844	1.70894	74.6844	0.88641
			74.7156	1.70689	74.7156	0.88634
			74.7468	1.70485	74.7468	0.88628
			74.7781	1.70281	74.7781	0.88621
			74.8093	1.70076	74.8093	0.88615
			74.8405	1.69872	74.8405	0.88609
			74.8718	1.69668	74.8718	0.88602
			74.903	1.69463	74.903	0.88596
			74.9342	1.69259	74.9342	0.8859
			74.9655	1.69055	74.9655	0.88584
			74.9967	1.6885	74.9967	0.88578
			75.0279	1.68646	75.0279	0.88572
			75.0592	1.68442	75.0592	0.88566
			75.0904	1.68237	75.0904	0.8856
			75.1216	1.68033	75.1216	0.88554
			75.1529	1.67828	75.1529	0.88548
			75.1841	1.67624	75.1841	0.88542
			75.2153	1.6742	75.2153	0.88536
			75.2465	1.67215	75.2465	0.8853
			75.2778	1.67011	75.2778	0.88525
			75.309	1.66807	75.309	0.88519
			75.3402	1.66602	75.3402	0.88513
			75.3715	1.66398	75.3715	0.88508
			75.4027	1.66194	75.4027	0.88502
			75.4339	1.65989	75.4339	0.88496
			75.4652	1.65785	75.4652	0.88491
			75.4964	1.65581	75.4964	0.88485
			75.5276	1.65376	75.5276	0.8848
			75.5589	1.65172	75.5589	0.88475
			75.5901	1.64968	75.5901	0.88469
			75.6213	1.64763	75.6213	0.88464
			75.6526	1.64559	75.6526	0.88459
			75.6838	1.64355	75.6838	0.88454
			75.715	1.6415	75.715	0.88448
			75.7463	1.63946	75.7463	0.88443
			75.7775	1.63741	75.7775	0.88438
			75.8087	1.63537	75.8087	0.88433
			75.8399	1.63333	75.8399	0.88428
			75.8712	1.63128	75.8712	0.88423
			75.9024	1.62924	75.9024	0.88418
			75.9336	1.6272	75.9336	0.88413
			75.9649	1.62515	75.9649	0.88408
			75.9961	1.62311	75.9961	0.88403
			76.0273	1.62107	76.0273	0.88398
			76.0586	1.61902	76.0586	0.88394
			76.0898	1.61698	76.0898	0.88389
			76.121	1.61494	76.121	0.88384
			76.1522	1.61289	76.1522	0.88379
			76.1835	1.61085	76.1835	0.88375
			76.2147	1.60881	76.2147	0.8837
			76.2459	1.60676	76.2459	0.88365
			76.2772	1.60472	76.2772	0.88361
			76.3084	1.60268	76.3084	0.88356
			76.3396	1.60063	76.3396	0.88352
			76.3709	1.59859	76.3709	0.88347
			76.4021	1.59655	76.4021	0.88343
			76.4333	1.5945	76.4333	0.88338
			76.4646	1.59246	76.4646	0.88334
			76.4958	1.59041	76.4958	0.8833
			76.527	1.58837	76.527	0.88325
			76.5583	1.58633	76.5583	0.88321
			76.5895	1.58428	76.5895	0.88317
			76.6207	1.58224	76.6207	0.88313
			76.6519	1.5802	76.6519	0.88308
			76.6832	1.57815	76.6832	0.88304
			76.7144	1.57611	76.7144	0.883
			76.7456	1.57407	76.7456	0.88296
			76.7769	1.57202	76.7769	0.88292
			76.8081	1.56998	76.8081	0.88288
			76.8393	1.56794	76.8393	0.88284
			76.8706	1.56589	76.8706	0.8828
			76.9018	1.56385	76.9018	0.88276
			76.933	1.56181	76.933	0.88272
			76.9643	1.55976	76.9643	0.88268
			76.9955	1.55772	76.9955	0.88264
			77.0267	1.55568	77.0267	0.8826
			77.058	1.55363	77.058	0.88256
			77.0892	1.55159	77.0892	0.88253
			77.1204	1.54954	77.1204	0.88249
			77.1517	1.5475	77.1517	0.88245
			77.1829	1.54546	77.1829	0.88241
			77.2141	1.54341	77.2141	0.88238
			77.2454	1.54137	77.2454	0.88234
			77.2766	1.53933	77.2766	0.8823
			77.3078	1.53728	77.3078	0.88227
			77.339	1.53524	77.339	0.88223
			77.3703	1.5332	77.3703	0.8822
			77.4015	1.53115	77.4015	0.88216
			77.4327	1.52911	77.4327	0.88212
			77.464	1.52707	77.464	0.88209
			77.4952	1.52502	77.4952	0.88205
			77.5264	1.52298	77.5264	0.88202
			77.5577	1.52094	77.5577	0.88199
			77.5889	1.51889	77.5889	0.88195
			77.6201	1.51685	77.6201	0.88192
			77.6513	1.51481	77.6513	0.88188
			77.6826	1.51276	77.6826	0.88185
			77.7138	1.51072	77.7138	0.88182
			77.7451	1.50868	77.7451	0.88179
			77.7763	1.50663	77.7763	0.88175
			77.8075	1.50459	77.8075	0.88172
			77.8387	1.50254	77.8387	0.88169
			77.87	1.5005	77.87	0.88166
			77.9012	1.49846	77.9012	0.88163
			77.9324	1.49641	77.9324	0.88159
			77.9637	1.49437	77.9637	0.88156
			77.9949	1.49233	77.9949	0.88153
			78.0261	1.49028	78.0261	0.8815
			78.0574	1.48824	78.0574	0.88147
			78.0886	1.4862	78.0886	0.88144
			78.1198	1.48415	78.1198	0.88141
			78.151	1.48211	78.151	0.88138
			78.1823	1.48007	78.1823	0.88135
			78.2135	1.47802	78.2135	0.88132
			78.2447	1.47598	78.2447	0.88129
			78.276	1.47394	78.276	0.88126
			78.3072	1.47189	78.3072	0.88123
			78.3384	1.46985	78.3384	0.8812
			78.3697	1.46781	78.3697	0.88118
			78.4009	1.46576	78.4009	0.88115
			78.4321	1.46372	78.4321	0.88112
			78.4634	1.46167	78.4634	0.88109
			78.4946	1.45963	78.4946	0.88106
			78.5258	1.45759	78.5258	0.88104
			78.5571	1.45554	78.5571	0.88101
			78.5883	1.4535	78.5883	0.88098
			78.6195	1.45146	78.6195	0.88096
			78.6508	1.44941	78.6508	0.88093
			78.682	1.44737	78.682	0.8809
			78.7132	1.44533	78.7132	0.88088
			78.7444	1.44328	78.7444	0.88085
			78.7757	1.44124	78.7757	0.88082
			78.8069	1.4392	78.8069	0.8808
			78.8381	1.43715	78.8381	0.88077
			78.8694	1.43511	78.8694	0.88075
			78.9006	1.43307	78.9006	0.88072
			78.9318	1.43102	78.9318	0.8807
			78.9631	1.42898	78.9631	0.88067
			78.9943	1.42694	78.9943	0.88065
			79.0255	1.42489	79.0255	0.88062
			79.0568	1.42285	79.0568	0.8806
			79.088	1.42081	79.088	0.88057
			79.1192	1.41876	79.1192	0.88055
			79.1505	1.41672	79.1505	0.88053
			79.1817	1.41467	79.1817	0.8805
			79.2129	1.41263	79.2129	0.88048
			79.2441	1.41059	79.2441	0.88045
			79.2754	1.40854	79.2754	0.88043
			79.3066	1.4065	79.3066	0.88041
			79.3378	1.40446	79.3378	0.88039
			79.3691	1.40241	79.3691	0.88036
			79.4003	1.40037	79.4003	0.88034
			79.4315	1.39833	79.4315	0.88032
			79.4628	1.39628	79.4628	0.8803
			79.494	1.39424	79.494	0.88027
			79.5252	1.3922	79.5252	0.88025
			79.5565	1.39015	79.5565	0.88023
			79.5877	1.38811	79.5877	0.88021
			79.6189	1.38607	79.6189	0.88019
			79.6501	1.38402	79.6501	0.88017
			79.6814	1.38198	79.6814	0.88014
			79.7126	1.37994	79.7126	0.88012
			79.7438	1.37789	79.7438	0.8801
			79.7751	1.37585	79.7751	0.88008
			79.8063	1.3738	79.8063	0.88006
			79.8375	1.37176	79.8375	0.88004
			79.8688	1.36972	79.8688	0.88002
			79.9	1.36767	79.9	0.88
			80	1.36625	80	1.36625

## Sheet: Figure3b
Nb4C3Tx		LB-Nb4C3Tx
x1	y1	x2	y2
5	0.63413	5	0.52345
5.02	0.63618	5.02	0.52753
5.04	0.65939	5.04	0.53093
5.06	0.63413	5.06	0.54793
5.08	0.62526	5.08	0.55744
5.1	0.65392	5.1	0.55269
5.12	0.64164	5.12	0.54793
5.14	0.63618	5.14	0.51054
5.16	0.65461	5.16	0.51258
5.18	0.6628	5.18	0.54861
5.2	0.643	5.2	0.51394
5.22	0.63618	5.22	0.51598
5.24	0.62662	5.24	0.52753
5.26	0.63891	5.26	0.53569
5.28	0.68874	5.28	0.54045
5.3	0.63823	5.3	0.54521
5.32	0.66553	5.32	0.54045
5.34	0.66485	5.34	0.5017
5.36	0.63003	5.36	0.52889
5.38	0.63208	5.38	0.51394
5.4	0.63003	5.4	0.4847
5.42	0.66416	5.42	0.52141
5.44	0.67577	5.44	0.50918
5.46	0.63891	5.46	0.53229
5.48	0.66416	5.48	0.54249
5.5	0.67099	5.5	0.54453
5.52	0.63549	5.52	0.54725
5.54	0.64846	5.54	0.50238
5.56	0.58294	5.56	0.49422
5.58	0.64642	5.58	0.5119
5.6	0.62321	5.6	0.51937
5.62	0.66416	5.62	0.52141
5.64	0.63345	5.64	0.56356
5.66	0.59795	5.66	0.50918
5.68	0.61229	5.68	0.52889
5.7	0.62116	5.7	0.49762
5.72	0.6471	5.72	0.4915
5.74	0.67167	5.74	0.52481
5.76	0.65461	5.76	0.53229
5.78	0.643	5.78	0.56764
5.8	0.65392	5.8	0.53365
5.82	0.60273	5.82	0.55608
5.84	0.61775	5.84	0.52277
5.86	0.6	5.86	0.57852
5.88	0.6116	5.88	0.57716
5.9	0.6587	5.9	0.52141
5.92	0.63072	5.92	0.53977
5.94	0.60683	5.94	0.55472
5.96	0.64232	5.96	0.52753
5.98	0.65256	5.98	0.51734
6	0.67713	6	0.49966
6.02	0.62526	6.02	0.54113
6.04	0.62321	6.04	0.52821
6.06	0.61775	6.06	0.59551
6.08	0.66143	6.08	0.57308
6.1	0.62116	6.1	0.55065
6.12	0.64096	6.12	0.56968
6.14	0.60273	6.14	0.57512
6.16	0.58294	6.16	0.57716
6.18	0.64096	6.18	0.54929
6.2	0.61024	6.2	0.55269
6.22	0.61502	6.22	0.54929
6.24	0.65666	6.24	0.55269
6.26	0.6198	6.26	0.55472
6.28	0.64983	6.28	0.57376
6.3	0.63345	6.3	0.59075
6.32	0.61433	6.32	0.5826
6.34	0.61297	6.34	0.586
6.36	0.65734	6.36	0.52957
6.38	0.61502	6.38	0.5792
6.4	0.64778	6.4	0.59007
6.42	0.61843	6.42	0.58804
6.44	0.62526	6.44	0.59755
6.46	0.64437	6.46	0.58192
6.48	0.62184	6.48	0.55269
6.5	0.63208	6.5	0.54589
6.52	0.60068	6.52	0.60435
6.54	0.65119	6.54	0.63018
6.56	0.6116	6.56	0.58396
6.58	0.62594	6.58	0.61795
6.6	0.63276	6.6	0.60775
6.62	0.62253	6.62	0.62475
6.64	0.63208	6.64	0.62542
6.66	0.63072	6.66	0.66689
6.68	0.64164	6.68	0.64242
6.7	0.66553	6.7	0.61455
6.72	0.63549	6.72	0.67505
6.74	0.61433	6.74	0.65738
6.76	0.64983	6.76	0.66281
6.78	0.60887	6.78	0.66689
6.8	0.643	6.8	0.65806
6.82	0.60546	6.82	0.68185
6.84	0.64778	6.84	0.69137
6.86	0.643	6.86	0.69545
6.88	0.59386	6.88	0.74235
6.9	0.62526	6.9	0.70632
6.92	0.62253	6.92	0.74235
6.94	0.62935	6.94	0.76479
6.96	0.64369	6.96	0.73419
6.98	0.62867	6.98	0.73351
7	0.63345	7	0.78042
7.02	0.63072	7.02	0.78926
7.04	0.62867	7.04	0.77498
7.06	0.66143	7.06	0.7274
7.08	0.66007	7.08	0.78314
7.1	0.63618	7.1	0.80897
7.12	0.66416	7.12	0.78314
7.14	0.6471	7.14	0.85384
7.16	0.65802	7.16	0.80761
7.18	0.66143	7.18	0.86336
7.2	0.6942	7.2	0.81577
7.22	0.66962	7.22	0.83685
7.24	0.67509	7.24	0.88987
7.26	0.66894	7.26	0.83481
7.28	0.63003	7.28	0.84568
7.3	0.64983	7.3	0.88919
7.32	0.65188	7.32	0.91366
7.34	0.68464	7.34	0.91434
7.36	0.69761	7.36	0.90755
7.38	0.67167	7.38	0.89667
7.4	0.65802	7.4	0.90551
7.42	0.67235	7.42	0.96737
7.44	0.66758	7.44	0.94969
7.46	0.65461	7.46	0.983
7.48	0.64505	7.48	0.89667
7.5	0.68942	7.5	0.94358
7.52	0.69283	7.52	0.97553
7.54	0.68601	7.54	0.92318
7.56	0.68328	7.56	0.96601
7.58	0.70375	7.58	0.9395
7.6	0.72355	7.6	0.99524
7.62	0.7099	7.62	0.93406
7.64	0.71741	7.64	0.95241
7.66	0.70171	7.66	1
7.68	0.73379	7.68	0.94697
7.7	0.73379	7.7	0.98097
7.72	0.73174	7.72	0.97417
7.74	0.73038	7.74	0.95989
7.76	0.71945	7.76	0.9191
7.78	0.71536	7.78	0.92658
7.8	0.73038	7.8	0.91842
7.82	0.74676	7.82	0.90687
7.84	0.71126	7.84	0.9293
7.86	0.71331	7.86	0.91094
7.88	0.73925	7.88	0.88035
7.9	0.76109	7.9	0.87084
7.92	0.75358	7.92	0.88103
7.94	0.7884	7.94	0.83209
7.96	0.79795	7.96	0.84976
7.98	0.8116	7.98	0.85384
8	0.80341	8	0.81441
8.02	0.80819	8.02	0.78246
8.04	0.82867	8.04	0.80286
8.06	0.79454	8.06	0.83073
8.08	0.83686	8.08	0.79538
8.1	0.82116	8.1	0.77838
8.12	0.86553	8.12	0.78314
8.14	0.83686	8.14	0.77158
8.16	0.84915	8.16	0.76615
8.18	0.84778	8.18	0.67981
8.2	0.86553	8.2	0.69205
8.22	0.9058	8.22	0.70972
8.24	0.89352	8.24	0.69273
8.26	0.89283	8.26	0.68117
8.28	0.8942	8.28	0.66077
8.3	0.89898	8.3	0.68457
8.32	0.89966	8.32	0.64922
8.34	0.91672	8.34	0.69884
8.36	0.9099	8.36	0.66213
8.38	0.95017	8.38	0.6431
8.4	0.93925	8.4	0.61591
8.42	0.93311	8.42	0.61319
8.44	0.88055	8.44	0.61455
8.46	0.93447	8.46	0.62407
8.48	0.98157	8.48	0.59347
8.5	0.98771	8.5	0.59075
8.52	0.99454	8.52	0.59755
8.54	0.92355	8.54	0.59687
8.56	1	8.56	0.58396
8.58	0.96724	8.58	0.59347
8.6	0.92628	8.6	0.57852
8.62	0.96382	8.62	0.56492
8.64	0.95427	8.64	0.54317
8.66	0.89966	8.66	0.57988
8.68	0.94403	8.68	0.55337
8.7	0.93174	8.7	0.53909
8.72	0.93038	8.72	0.55472
8.74	0.90512	8.74	0.53569
8.76	0.98157	8.76	0.56424
8.78	0.93788	8.78	0.53093
8.8	0.89556	8.8	0.51801
8.82	0.91809	8.82	0.52345
8.84	0.87782	8.84	0.54385
8.86	0.94812	8.86	0.54793
8.88	0.86485	8.88	0.5017
8.9	0.91672	8.9	0.49966
8.92	0.93106	8.92	0.52073
8.94	0.92833	8.94	0.51598
8.96	0.91263	8.96	0.53297
8.98	0.89215	8.98	0.4915
9	0.93174	9	0.52345
9.02	0.94676	9.02	0.54793
9.04	0.93515	9.04	0.51394
9.06	0.8942	9.06	0.49422
9.08	0.843	9.08	0.48063
9.1	0.96451	9.1	0.50374
9.12	0.92901	9.12	0.47859
9.14	0.92014	9.14	0.46023
9.16	0.88464	9.16	0.47451
9.18	0.88805	9.18	0.47043
9.2	0.8785	9.2	0.4983
9.22	0.85802	9.22	0.50714
9.24	0.88396	9.24	0.47451
9.26	0.84573	9.26	0.47111
9.28	0.85939	9.28	0.44188
9.3	0.82662	9.3	0.44731
9.32	0.84096	9.32	0.46023
9.34	0.82253	9.34	0.47043
9.36	0.80205	9.36	0.45343
9.38	0.8	9.38	0.47723
9.4	0.82048	9.4	0.43372
9.42	0.84642	9.42	0.46091
9.44	0.8	9.44	0.44596
9.46	0.80819	9.46	0.42624
9.48	0.77201	9.48	0.46159
9.5	0.77543	9.5	0.46839
9.52	0.76246	9.52	0.45819
9.54	0.76724	9.54	0.4242
9.56	0.74676	9.56	0.46023
9.58	0.77406	9.58	0.46975
9.6	0.76792	9.6	0.45343
9.62	0.7686	9.62	0.44256
9.64	0.77474	9.64	0.42964
9.66	0.76382	9.66	0.42352
9.68	0.71877	9.68	0.4378
9.7	0.70648	9.7	0.47655
9.72	0.70648	9.72	0.40449
9.74	0.71195	9.74	0.44867
9.76	0.73174	9.76	0.40313
9.78	0.7413	9.78	0.40381
9.8	0.70239	9.8	0.43576
9.82	0.67782	9.82	0.46703
9.84	0.70171	9.84	0.43984
9.86	0.65597	9.86	0.4412
9.88	0.66553	9.88	0.40585
9.9	0.68601	9.9	0.42896
9.92	0.68942	9.92	0.4412
9.94	0.62116	9.94	0.41672
9.96	0.66553	9.96	0.42692
9.98	0.64846	9.98	0.43236
10	0.63754	10	0.40245
10.02	0.61024	10.02	0.41128
10.04	0.62799	10.04	0.39701
10.06	0.62662	10.06	0.43508
10.08	0.62116	10.08	0.44799
10.1	0.6273	10.1	0.41332
10.12	0.6157	10.12	0.41808
10.14	0.64846	10.14	0.43848
10.16	0.63959	10.16	0.43984
10.18	0.6471	10.18	0.414
10.2	0.61843	10.2	0.38953
10.22	0.58362	10.22	0.41264
10.24	0.60137	10.24	0.43372
10.26	0.60205	10.26	0.40789
10.28	0.5727	10.28	0.42624
10.3	0.62389	10.3	0.42624
10.32	0.64437	10.32	0.43168
10.34	0.55495	10.34	0.42216
10.36	0.60683	10.36	0.39225
10.38	0.60614	10.38	0.39973
10.4	0.59932	10.4	0.40721
10.42	0.6	10.42	0.41876
10.44	0.58567	10.44	0.42556
10.46	0.55358	10.46	0.42012
10.48	0.54471	10.48	0.40517
10.5	0.58157	10.5	0.40721
10.52	0.5727	10.52	0.39361
10.54	0.5884	10.54	0.39429
10.56	0.59181	10.56	0.39769
10.58	0.56382	10.58	0.42012
10.6	0.55085	10.6	0.39089
10.62	0.51195	10.62	0.40245
10.64	0.5256	10.64	0.40517
10.66	0.55631	10.66	0.42284
10.68	0.54198	10.68	0.39633
10.7	0.54198	10.7	0.41332
10.72	0.58362	10.72	0.44052
10.74	0.54266	10.74	0.40245
10.76	0.54744	10.76	0.41876
10.78	0.54676	10.78	0.39905
10.8	0.5099	10.8	0.40721
10.82	0.52287	10.82	0.35418
10.84	0.53447	10.84	0.39633
10.86	0.50648	10.86	0.40177
10.88	0.53379	10.88	0.41061
10.9	0.50717	10.9	0.37458
10.92	0.53311	10.92	0.39021
10.94	0.50717	10.94	0.41128
10.96	0.49283	10.96	0.38001
10.98	0.50375	10.98	0.40857
11	0.52765	11	0.39769

## Sheet: Figure3c
LB-Nb4C3Tx						Nb4C3Tx
x	y1	y2	y3	y4	y5	x	y
72.18	6748.49	6962.93	6748.49	6832.68	6878.74	74.88	6736.6
72.08	6881.62	6977.27	6748.49	6837.4	6888.36	73.88	5735.6
71.98	6921.79	6991.9	6747.31	6841.35	6897.86	72.88	4374.7
71.88	6851.93	7007.86	6745.76	6845.38	6908.24	71.88	4206.1
71.78	6829.84	7026.36	6744.81	6850.52	6920.66	70.88	3115.7
71.68	6917.46	7047.27	6744.06	6856.41	6934.93	69.88	2730.5
71.58	6785.3	7069.97	6742.52	6862.15	6950.34	68.88	1910
71.48	6963.95	7096.81	6742.14	6869.77	6969.18	67.88	2138.7
71.38	6981.48	7125.55	6740.17	6876.61	6989.1	66.88	3098
71.28	7017.33	7158.19	6738.02	6884.21	7012	65.88	1899.6
71.18	7270.75	7195.32	6735.54	6892.54	7038.32	64.88	3738.7
71.08	7031.77	7235.88	6730.78	6899.82	7066.85
70.98	7091.82	7285.33	6728.11	6910.6	7102.84
70.88	7094.06	7342.38	6724.88	6922.5	7144.76
70.78	7398.18	7409.21	6721.6	6936.33	7194.47
70.68	7222.5	7485.18	6715.59	6949.82	7250.95
70.58	7408.57	7577.04	6711.08	6967.71	7320.42
70.48	7446.62	7684.61	6704.89	6987.47	7402.02
70.38	7789.94	7812.71	6698.3	7011.3	7499.7
70.28	7927.08	7962.46	6688.6	7037.61	7613.45
70.18	8195.17	8139.45	6677.59	7069.66	7747.39
70.08	8252.21	8345.19	6664.11	7108.09	7901.21
69.98	8619.56	8581.51	6650	7156.97	8074.53
69.88	9012.03	8840.35	6632.5	7216.16	8256.69
69.78	9223.52	9108.29	6611.36	7288.36	8431.29
69.68	9705.24	9365.17	6588.15	7378.36	8574.96
69.58	9633.44	9582.44	6560.45	7487.04	8655.86
69.48	10058.3	9744.52	6533.15	7622.35	8655.31
69.38	10141.9	9843.05	6501.83	7782.34	8562.54
69.28	9932.44	9896.39	6469.48	7971.04	8394.83
69.18	9692.41	9933.07	6438.72	8189.61	8182.18
69.08	9984.59	9976.13	6409.81	8432.5	7953.44
68.98	10019.8	10029.7	6378.04	8682.23	7725.49
68.88	9766.57	10086.4	6345.69	8918.87	7513.17
68.78	9843.02	10122.2	6315.29	9113.09	7324.38
68.68	10152.2	10098.8	6283.95	9225.87	7156.91
68.58	10177.4	9984.32	6249.58	9226.81	7007.09
68.48	9718.88	9770.95	6214.68	9110.78	6874.85
68.38	9476.78	9477.35	6183.54	8899.15	6761.74
68.28	9261.91	9132.31	6154.28	8623.23	6663.37
68.18	8950.23	8768.92	6126.67	8318.3	6577.29
68.08	8336.56	8414.46	6101.58	8013.51	6502.53
67.98	7778.26	8088.29	6081.72	7729.75	6440.27
67.88	7802.2	7798.38	6066.65	7476.23	6388.8
67.78	7372.5	7542.43	6051.23	7251.67	6341.99
67.68	6976.41	7323.87	6039.49	7060.33	6303.03
67.58	6867.03	7140.05	6031.16	6900.23	6270.99
67.48	6579.37	6985.13	6023.74	6766.08	6242.79
67.38	6839.22	6857.05	6018.8	6656.27	6219.58
67.28	6387.66	6747.31	6011.51	6562.67	6196.15
67.18	6362.04	6658.77	6008.17	6488.46	6178.48
67.08	6292.79	6584.6	6005.03	6427.05	6162.58
66.98	6392.16	6522.5	6002.47	6376.36	6148.61
66.88	6137.5	6468.76	5999.01	6332.86	6134.9
66.78	6184.91	6424.69	5997.78	6298.01	6124.45
66.68	6368.55	6386.18	5996.11	6267.84	6114.45
66.58	6005.14	6350.87	5992.8	6240.08	6103.59
66.48	6344.86	6322.74	5992.69	6218.81	6096.62
66.38	5936.85	6294.87	5989.56	6197.19	6087.24
66.28	6232.26	6273.34	5990.03	6181.39	6081.99
66.18	6113	6251.53	5987.88	6164.81	6074.61
66.08	5986.77	6232.75	5986.77	6150.83	6068.69

## Sheet: Figure3e
LB-Mo2Ti2C3Tx		Mo2Ti2C3Tx
x1	y1	x2	y2
5	756	5	861
5.02	741	5.02	811
5.04	684	5.04	871
5.06	669	5.06	847
5.08	742	5.08	847
5.1	744	5.1	873
5.12	753	5.12	856
5.14	788	5.14	833
5.16	728	5.16	872
5.18	743	5.18	881
5.2	747	5.2	827
5.22	790	5.22	844
5.24	783	5.24	804
5.26	833	5.26	865
5.28	882	5.28	859
5.3	805	5.3	794
5.32	812	5.32	839
5.34	888	5.34	852
5.36	877	5.36	839
5.38	876	5.38	799
5.4	938	5.4	909
5.42	996	5.42	822
5.44	958	5.44	805
5.46	1000	5.46	863
5.48	993	5.48	867
5.5	1095	5.5	871
5.52	1107	5.52	836
5.54	1143	5.54	843
5.56	1129	5.56	870
5.58	1179	5.58	884
5.6	1166	5.6	889
5.62	1164	5.62	817
5.64	1236	5.64	828
5.66	1191	5.66	867
5.68	1125	5.68	904
5.7	1134	5.7	884
5.72	1095	5.72	900
5.74	1031	5.74	867
5.76	963	5.76	881
5.78	935	5.78	858
5.8	888	5.8	862
5.82	821	5.82	888
5.84	873	5.84	858
5.86	824	5.86	913
5.88	724	5.88	894
5.9	779	5.9	877
5.92	756	5.92	937
5.94	749	5.94	899
5.96	761	5.96	1000
5.98	702	5.98	919
6	709	6	907
6.02	686	6.02	895
6.04	690	6.04	942
6.06	662	6.06	960
6.08	608	6.08	951
6.1	591	6.1	921
6.12	632	6.12	980
6.14	621	6.14	985
6.16	667	6.16	1001
6.18	645	6.18	984
6.2	647	6.2	1045
6.22	653	6.22	1043
6.24	634	6.24	1016
6.26	597	6.26	1044
6.28	590	6.28	1020
6.3	668	6.3	1033
6.32	620	6.32	1099
6.34	580	6.34	1084
6.36	558	6.36	1107
6.38	569	6.38	1105
6.4	600	6.4	1165
6.42	609	6.42	1157
6.44	608	6.44	1230
6.46	556	6.46	1251
6.48	590	6.48	1255
6.5	625	6.5	1344
6.52	614	6.52	1321
6.54	575	6.54	1419
6.56	576	6.56	1409
6.58	552	6.58	1542
6.6	560	6.6	1592
6.62	574	6.62	1549
6.64	592	6.64	1730
6.66	515	6.66	1744
6.68	579	6.68	1826
6.7	600	6.7	1947
6.72	594	6.72	2030
6.74	565	6.74	2100
6.76	583	6.76	2276
6.78	577	6.78	2384
6.8	590	6.8	2492
6.82	580	6.82	2564
6.84	537	6.84	2599
6.86	539	6.86	2623
6.88	548	6.88	2534
6.9	588	6.9	2434
6.92	606	6.92	2175
6.94	584	6.94	1878
6.96	566	6.96	1536
6.98	578	6.98	1305
7	558	7	1193
7.02	539	7.02	1043
7.04	596	7.04	1028
7.06	586	7.06	903
7.08	562	7.08	890
7.1	563	7.1	836
7.12	570	7.12	796
7.14	563	7.14	785
7.16	567	7.16	767
7.18	560	7.18	771
7.2	513	7.2	749
7.22	568	7.22	811
7.24	535	7.24	804
7.26	546	7.26	740
7.28	519	7.28	736
7.3	617	7.3	756
7.32	528	7.32	717
7.34	560	7.34	711
7.36	551	7.36	711
7.38	553	7.38	717
7.4	560	7.4	762
7.42	552	7.42	704
7.44	570	7.44	694
7.46	565	7.46	686
7.48	535	7.48	733
7.5	528	7.5	724
7.52	552	7.52	678
7.54	595	7.54	653
7.56	559	7.56	631
7.58	574	7.58	637
7.6	559	7.6	633
7.62	555	7.62	628
7.64	505	7.64	658
7.66	570	7.66	635
7.68	595	7.68	642
7.7	558	7.7	637
7.72	523	7.72	691
7.74	554	7.74	619
7.76	560	7.76	594
7.78	559	7.78	611
7.8	635	7.8	614
7.82	569	7.82	644
7.84	566	7.84	611
7.86	538	7.86	619
7.88	577	7.88	634
7.9	569	7.9	585
7.92	539	7.92	619
7.94	541	7.94	663
7.96	541	7.96	657
7.98	601	7.98	584
8	566	8	631

## Sheet: Figure3f
LB-Mo2Ti2C3Tx						Mo2Ti2C3Tx
x	y1	y2	y3	y4	y5	x	y
72.12	7758.23	8250.73	7758.23	7971.89	8037.06	72.86	2977.93
72.02	7900.79	8302.17	7766.47	7995.13	8073.51	71.86	2778.38
71.92	8167.32	8360.09	7774.7	8020.17	8114.62	70.86	2865.76
71.82	8205.4	8425.81	7782.94	8047.39	8161.36	69.86	3514.16
71.72	7852.86	8500.86	7791.18	8077.27	8214.78	68.86	3664.78
71.62	8705.43	8587.11	7799.42	8110.45	8276.07	67.86	3792.45
71.52	8635.1	8686.67	7807.65	8147.77	8346.55	66.46	4451.2
71.42	8532.95	8801.96	7815.89	8190.28	8427.56	65.96	4756.6
71.32	8605.38	8935.67	7824.13	8239.3	8520.5
71.22	8969.28	9090.76	7832.36	8296.47	8626.65
71.12	8950.51	9270.28	7840.6	8363.74	8747.14
71.02	9548.74	9477.29	7848.84	8443.4	8882.73
70.92	9678.64	9714.48	7857.07	8538.04	9033.52
70.82	9964.9	9983.82	7865.31	8650.47	9198.66
70.72	10252.6	10285.8	7873.55	8783.63	9375.7
70.62	10544.9	10618.5	7881.79	8940.4	9559.93
70.52	10494.3	10977	7890.02	9123.42	9743.57
70.42	11238.4	11351.8	7898.26	9334.77	9915.32
70.32	11586.5	11730.1	7906.5	9575.73	10060.9
70.22	11247.3	12096.8	7914.73	9846.42	10165.1
70.12	12077	12437.6	7922.97	10145.3	10215.2
70.02	12424.1	12743	7931.21	10468.9	10205.3
69.92	12767.7	13009	7939.45	10810.5	10138
69.82	13404.9	13236	7947.68	11160	10023.7
69.72	13404.9	13423.8	7955.92	11502.7	9877.04
69.62	13942.9	13567.7	7964.16	11818.8	9713.1
69.52	14001.2	13656.4	7972.4	12084.4	9544.44
69.42	13509.5	13674.1	7980.63	12274.5	9380.28
69.32	13189.4	13605.8	7988.87	12368.2	9226.45
69.22	13102	13443.9	7997.1	12354.8	9086.21
69.12	13269.9	13192.6	8005.34	12237	8960.99
69.02	12394.7	12867.7	8013.58	12030.3	8851
68.92	12420.5	12491.8	8021.82	11757.9	8755.7
68.82	12218.4	12089.1	8030.05	11445	8674.1
68.72	11804.7	11680.6	8038.29	11114	8604.96
68.62	11857.8	11283	8046.53	10782.6	8546.91
68.52	11742.4	10907.5	8054.77	10463.7	8498.57
68.42	11213.9	10561.5	8063	10165.9	8458.63
68.32	10599.3	10249	8071.24	9894.43	8425.83
68.22	10691.5	9971.61	8079.48	9652.03	8399.06
68.12	10583.7	9729.08	8087.71	9439.47	8377.32
68.02	9784.59	9519.95	8095.95	9256.13	8359.77
67.92	9713.64	9341.88	8104.19	9100.38	8345.69
67.82	9029.06	9191.92	8112.43	8969.86	8334.48
67.72	8879.3	9066.81	8120.66	8861.82	8325.66
67.62	8638.64	8963.25	8128.9	8773.33	8318.82
67.52	8371.42	8877.99	8137.14	8701.48	8313.65
67.42	8266.12	8808.06	8145.37	8643.54	8309.9
67.32	8480.29	8750.78	8153.61	8597.05	8307.34
67.22	8126.46	8703.81	8161.85	8559.83	8305.83
67.12	8243.85	8665.2	8170.08	8530.07	8305.21
67.02	8250.37	8633.31	8178.32	8506.25	8305.39
66.92	8222.07	8606.87	8186.56	8487.17	8306.25
66.82	8292.08	8584.81	8194.8	8471.87	8307.74
66.72	8419.94	8566.33	8203.03	8459.6	8309.77
66.62	8520.84	8550.8	8211.27	8449.78	8312.29
66.52	8608.35	8537.72	8219.51	8441.97	8315.25
66.42	8480.28	8526.71	8227.74	8435.84	8318.61
66.32	8494.38	8517.46	8235.98	8431.12	8322.32
66.22	8311.28	8509.75	8244.22	8427.61	8326.36
66.12	8384.01	8503.38	8252.45	8425.14	8330.7
66.02	8347.03	8498.19	8260.69	8423.58	8335.3
65.92	8268.93	8494.05	8268.93	8422.83	8340.15

[truncated: 50 more sheets: Figure3h, Figure3i, Figure4a, Figure4b, Figure4c, Figure4d, FigureS4a, FigureS4b, FigureS5a, FigureS5b, FigureS5c, FigureS5d, FigureS5e, FigureS5f, FigureS6, FigureS8b, FigureS8d, FigureS8f, FigureS8h, FigureS10 …]
